# Supplementary material for: Taxonomic revision of the genus Glochidion (Phyllanthaceae) in Taiwan, China
Source: PhytoKeys. 2020 Sep 3;159:137–59. doi: 10.3897/phytokeys.159.54839 (PMC7483396; doi:10.3897/phytokeys.159.54839)
Supplement: XML Treatment for Glochidion acuminatum [file phytokeys.159.54839-treatment1.xml]

<!DOCTYPE tp:taxon-treatment
  PUBLIC "-//TaxonX//DTD Taxonomic Treatment Publishing DTD v0 20100105//EN" "tax-treatment-NSO.dtd">
<tp:taxon-treatment xmlns:tp="http://www.plazi.org/taxpub"><tp:treatment-meta><kwd-group><label>Taxon classification</label><kwd><named-content xmlns:xlink="http://www.w3.org/1999/xlink" content-type="kingdom">Plantae</named-content></kwd><kwd><named-content xmlns:xlink="http://www.w3.org/1999/xlink" content-type="order">Malpighiales</named-content></kwd><kwd><named-content xmlns:xlink="http://www.w3.org/1999/xlink" content-type="family">Phyllanthaceae</named-content></kwd></kwd-group><mixed-citation publication-type="journal"><person-group><name><surname>Yao</surname><given-names>Gang</given-names></name><name><surname>Song</surname><given-names>Zhu-Qiu</given-names></name><name><surname>Xue</surname><given-names>Bin-E</given-names></name><name><surname>Shi</surname><given-names>Shi</given-names></name><name><surname>Li</surname><given-names>Yu-Ling</given-names></name><name><surname>Luo</surname><given-names>Shi-Xiao</given-names></name></person-group><article-title>Taxonomic revision of the genus <italic><tp:taxon-name><tp:taxon-name-part taxon-name-part-type="genus" reg="Glochidion">Glochidion</tp:taxon-name-part></tp:taxon-name></italic> (<tp:taxon-name><tp:taxon-name-part taxon-name-part-type="family">Phyllanthaceae</tp:taxon-name-part></tp:taxon-name>) in Taiwan, China</article-title><source>PhytoKeys</source><day>03</day><month>9</month><year>2020</year><volume>159</volume><fpage>137</fpage><lpage>159</lpage><pub-id pub-id-type="doi">10.3897/phytokeys.159.54839</pub-id></mixed-citation></tp:treatment-meta><tp:nomenclature><label>1.</label><tp:taxon-name><object-id xmlns:xlink="http://www.w3.org/1999/xlink" content-type="arpha" xlink:type="simple">366CE058-B5DB-566F-B266-ED97CA222249</object-id>
            <tp:taxon-name-part taxon-name-part-type="genus" reg="Glochidion">Glochidion</tp:taxon-name-part>
            <tp:taxon-name-part taxon-name-part-type="species" reg="acuminatum">acuminatum</tp:taxon-name-part>
          </tp:taxon-name><tp:taxon-authority>Müll. Arg., Linnaea 32: 68. 1863</tp:taxon-authority><xref ref-type="fig" rid="F2">Figure 2A–C</xref><tp:nomenclature-citation-list><tp:nomenclature-citation><tp:taxon-name>
                <tp:taxon-name-part taxon-name-part-type="genus" reg="Bradleia">Bradleia</tp:taxon-name-part> <tp:taxon-name-part taxon-name-part-type="species" reg="acuminata">acuminata</tp:taxon-name-part></tp:taxon-name><comment>Wallich, Numer. List 7855. 1847, nom. nud. Basionym.</comment></tp:nomenclature-citation></tp:nomenclature-citation-list></tp:nomenclature><tp:treatment-sec sec-type="material" id="SECID0EIXAE"><title>Type.</title><p>Nepal. “<tp:taxon-name>Nepalia</tp:taxon-name>”, <italic>Wallich 7885</italic> (lectotype: K-000246416, photo!, designated by <xref ref-type="bibr" rid="B44">Yao and Zhang 2015b</xref>).</p><fig id="F2" position="float" orientation="portrait"><object-id xmlns:xlink="http://www.w3.org/1999/xlink" content-type="doi" xlink:type="simple">10.3897/phytokeys.159.54839.figure2</object-id><object-id xmlns:xlink="http://www.w3.org/1999/xlink" content-type="arpha" xlink:type="simple">CDC9D7BF-634C-5960-9BDC-5B1B62DF6BEE</object-id><label>Figure 2.</label><caption><p>General morphology of <italic><tp:taxon-name><tp:taxon-name-part taxon-name-part-type="genus" reg="Glochidion">Glochidion</tp:taxon-name-part></tp:taxon-name></italic><bold>A–C</bold><tp:taxon-name><tp:taxon-name-part taxon-name-part-type="genus" reg="Glochidion">G.</tp:taxon-name-part> <tp:taxon-name-part taxon-name-part-type="species" reg="acuminatum">acuminatum</tp:taxon-name-part> <tp:taxon-name-part taxon-name-part-type="infraspecific-rank">var.</tp:taxon-name-part> <tp:taxon-name-part taxon-name-part-type="variety" reg="acuminatum">acuminatum</tp:taxon-name-part></tp:taxon-name> Müll. Arg <bold>D, E, H</bold><italic><tp:taxon-name><tp:taxon-name-part taxon-name-part-type="genus" reg="Glochidion">G.</tp:taxon-name-part> <tp:taxon-name-part taxon-name-part-type="species" reg="ellipticum">ellipticum</tp:taxon-name-part></tp:taxon-name></italic> Wight <bold>F, G</bold><italic><tp:taxon-name><tp:taxon-name-part taxon-name-part-type="genus" reg="Glochidion">G.</tp:taxon-name-part> <tp:taxon-name-part taxon-name-part-type="species" reg="lanceolatum">lanceolatum</tp:taxon-name-part></tp:taxon-name></italic> Hayata <bold>I–K</bold><italic><tp:taxon-name><tp:taxon-name-part taxon-name-part-type="genus" reg="Glochidion">G.</tp:taxon-name-part> <tp:taxon-name-part taxon-name-part-type="species" reg="philippicum">philippicum</tp:taxon-name-part></tp:taxon-name></italic> (Cav.) C.B. Rob <bold>L, P</bold><italic><tp:taxon-name><tp:taxon-name-part taxon-name-part-type="genus" reg="Glochidion">G.</tp:taxon-name-part> <tp:taxon-name-part taxon-name-part-type="species" reg="puberum">puberum</tp:taxon-name-part></tp:taxon-name></italic> (L.) Hutch <bold>M–O</bold><italic><tp:taxon-name><tp:taxon-name-part taxon-name-part-type="genus" reg="Glochidion">G.</tp:taxon-name-part> <tp:taxon-name-part taxon-name-part-type="species" reg="rubrum">rubrum</tp:taxon-name-part></tp:taxon-name></italic> Blume <bold>Q–S</bold><tp:taxon-name><tp:taxon-name-part taxon-name-part-type="genus" reg="Glochidion">G.</tp:taxon-name-part> <tp:taxon-name-part taxon-name-part-type="species" reg="zeylanicum">zeylanicum</tp:taxon-name-part> <tp:taxon-name-part taxon-name-part-type="infraspecific-rank">var.</tp:taxon-name-part> <tp:taxon-name-part taxon-name-part-type="variety" reg="zeylanicum">zeylanicum</tp:taxon-name-part></tp:taxon-name> (Gaertn.) A. Juss <bold>T–V</bold><tp:taxon-name><tp:taxon-name-part taxon-name-part-type="genus" reg="Glochidion">G.</tp:taxon-name-part> <tp:taxon-name-part taxon-name-part-type="species" reg="zeylanicum">zeylanicum</tp:taxon-name-part> <tp:taxon-name-part taxon-name-part-type="infraspecific-rank">var.</tp:taxon-name-part> <tp:taxon-name-part taxon-name-part-type="variety" reg="tomentosum">tomentosum</tp:taxon-name-part></tp:taxon-name> Trimen <bold>A, D, F, I, M, R, T</bold> female flowers <bold>B, E, J, S, U</bold> male flowers <bold>C, G, H, K, N–Q, V</bold> fruits <bold>L</bold> female flowers and male flowers <bold>N</bold> male flowers and fruits. Photographs: <bold>A–C, F, G, I–K, M–O, Q–U</bold> by A. Kawakita (Kyoto University, Japan) <bold>D–E, H, L, P</bold> by G. Yao <bold>V</bold> Z.Q. Song.</p></caption><graphic xmlns:xlink="http://www.w3.org/1999/xlink" xlink:href="phytokeys-159-137-g002.jpg" position="float" orientation="portrait" xlink:type="simple" id="oo_449559.jpg"><uri content-type="original_file" xlink:type="simple">https://binary.pensoft.net/fig/449559</uri></graphic></fig></tp:treatment-sec><ref-list><ref id="B44"><mixed-citation xmlns:xlink="http://www.w3.org/1999/xlink" xlink:type="simple"><person-group><name name-style="western"><surname>Yao</surname><given-names>G</given-names></name><name name-style="western"><surname>Zhang</surname><given-names>DX</given-names></name></person-group> (<year>2015b</year>) <article-title>Taxonomic notes on <italic><tp:taxon-name><tp:taxon-name-part taxon-name-part-type="genus">Glochidion</tp:taxon-name-part> <tp:taxon-name-part taxon-name-part-type="species">acuminatum</tp:taxon-name-part></tp:taxon-name></italic> and <italic><tp:taxon-name><tp:taxon-name-part taxon-name-part-type="genus">G.</tp:taxon-name-part> <tp:taxon-name-part taxon-name-part-type="species">triandrum</tp:taxon-name-part></tp:taxon-name></italic> (<tp:taxon-name><tp:taxon-name-part taxon-name-part-type="family">Phyllanthaceae</tp:taxon-name-part></tp:taxon-name>).</article-title><source>Phytotaxa</source><volume>236</volume>(<issue>1</issue>): <fpage>79</fpage>–<lpage>85</lpage>. <ext-link xlink:type="simple" ext-link-type="doi" xlink:href="10.11646/phytotaxa.236.1.7">https://doi.org/10.11646/phytotaxa.236.1.7</ext-link></mixed-citation></ref></ref-list></tp:taxon-treatment>
