# Supplementary material for: Taxonomic revision of the genus Glochidion (Phyllanthaceae) in Taiwan, China
Source: PhytoKeys. 2020 Sep 3;159:137–59. doi: 10.3897/phytokeys.159.54839 (PMC7483396; doi:10.3897/phytokeys.159.54839)
Supplement: XML Treatment for Glochidion ellipticum [file phytokeys.159.54839-treatment3.xml]

<!DOCTYPE tp:taxon-treatment
  PUBLIC "-//TaxonX//DTD Taxonomic Treatment Publishing DTD v0 20100105//EN" "tax-treatment-NSO.dtd">
<tp:taxon-treatment xmlns:tp="http://www.plazi.org/taxpub"><tp:treatment-meta><kwd-group><label>Taxon classification</label><kwd><named-content xmlns:xlink="http://www.w3.org/1999/xlink" content-type="kingdom">Plantae</named-content></kwd><kwd><named-content xmlns:xlink="http://www.w3.org/1999/xlink" content-type="order">Malpighiales</named-content></kwd><kwd><named-content xmlns:xlink="http://www.w3.org/1999/xlink" content-type="family">Phyllanthaceae</named-content></kwd></kwd-group><mixed-citation publication-type="journal"><person-group><name><surname>Yao</surname><given-names>Gang</given-names></name><name><surname>Song</surname><given-names>Zhu-Qiu</given-names></name><name><surname>Xue</surname><given-names>Bin-E</given-names></name><name><surname>Shi</surname><given-names>Shi</given-names></name><name><surname>Li</surname><given-names>Yu-Ling</given-names></name><name><surname>Luo</surname><given-names>Shi-Xiao</given-names></name></person-group><article-title>Taxonomic revision of the genus <italic><tp:taxon-name><tp:taxon-name-part taxon-name-part-type="genus" reg="Glochidion">Glochidion</tp:taxon-name-part></tp:taxon-name></italic> (<tp:taxon-name><tp:taxon-name-part taxon-name-part-type="family">Phyllanthaceae</tp:taxon-name-part></tp:taxon-name>) in Taiwan, China</article-title><source>PhytoKeys</source><day>03</day><month>9</month><year>2020</year><volume>159</volume><fpage>137</fpage><lpage>159</lpage><pub-id pub-id-type="doi">10.3897/phytokeys.159.54839</pub-id></mixed-citation></tp:treatment-meta><tp:nomenclature><label>2.</label><tp:taxon-name><object-id xmlns:xlink="http://www.w3.org/1999/xlink" content-type="arpha" xlink:type="simple">8419B28E-8278-599E-8140-9E675C46B021</object-id>
            <tp:taxon-name-part taxon-name-part-type="genus" reg="Glochidion">Glochidion</tp:taxon-name-part>
            <tp:taxon-name-part taxon-name-part-type="species" reg="ellipticum">ellipticum</tp:taxon-name-part>
          </tp:taxon-name><tp:taxon-authority>Wight in Icon. Pl. Orient. 5: t. 1906. 1852</tp:taxon-authority><xref ref-type="fig" rid="F1">Figures 1A</xref><xref ref-type="fig" rid="F2">, 2D, E, H</xref><xref ref-type="fig" rid="F3">, 3</xref><tp:nomenclature-citation-list><tp:nomenclature-citation><tp:taxon-name>
                <tp:taxon-name-part taxon-name-part-type="genus" reg="Phyllanthus">Phyllanthus</tp:taxon-name-part> <tp:taxon-name-part taxon-name-part-type="species" reg="assamicus">assamicus</tp:taxon-name-part></tp:taxon-name><comment>Müll. Arg. in Flora 48: 378. 1865. <tp:taxon-name><tp:taxon-name-part taxon-name-part-type="genus" reg="Glochidion">Glochidion</tp:taxon-name-part> <tp:taxon-name-part taxon-name-part-type="species" reg="assamicum">assamicum</tp:taxon-name-part></tp:taxon-name> (Müll.-Arg.) Hook. f. in Fl. Brit. India 5(14): 319. 1887. Type: India, upper Assam, 1861, <italic>J.D. Hooker</italic> &amp; <italic>T. Thomson s.n.</italic> [<tp:taxon-name><tp:taxon-name-part taxon-name-part-type="genus" reg="Glochidion">Glochidion</tp:taxon-name-part></tp:taxon-name> 51] (lectotype: G -00324994, designated by <xref ref-type="bibr" rid="B5">Chakrabarty and Balakrishnan 2018</xref>); Remaining syntypes: India, Sikkim, 100 ft, 1861, <italic>J.D. Hooker s.n.</italic> [<tp:taxon-name><tp:taxon-name-part taxon-name-part-type="genus" reg="Bradleia">Bradleia</tp:taxon-name-part></tp:taxon-name> 45] (CAL, herb. acc, no. 403548; G-00324992; NY-00263421); India, Assam, <italic>Jenkins 530</italic> (CAL).</comment></tp:nomenclature-citation><tp:nomenclature-citation><tp:taxon-name>
                <tp:taxon-name-part taxon-name-part-type="genus" reg="Glochidion">Glochidion</tp:taxon-name-part> <tp:taxon-name-part taxon-name-part-type="species" reg="assamicum">assamicum</tp:taxon-name-part> <tp:taxon-name-part taxon-name-part-type="infraspecific-rank">var.</tp:taxon-name-part> <tp:taxon-name-part taxon-name-part-type="variety" reg="magnicapsulum">magnicapsulum</tp:taxon-name-part></tp:taxon-name><comment>Croiatz &amp; Hara, in J. Jap. Bot. 16: 319. 1940. Type: China. Formosa (now Taiwan), September 1938, <italic>A. Henry 117</italic> (holotype: A!; isotype: NY) (Figure <xref ref-type="fig" rid="F1">1A</xref>).</comment></tp:nomenclature-citation><tp:nomenclature-citation><tp:taxon-name>
                <tp:taxon-name-part taxon-name-part-type="genus" reg="Glochidion">Glochidion</tp:taxon-name-part> <tp:taxon-name-part taxon-name-part-type="species" reg="ovalifolium">ovalifolium</tp:taxon-name-part></tp:taxon-name><comment>F.Y. Lu &amp; Y.S. Hsu, in Quarterly J. For. Res. 25(4): 87. 2003. syn. nov. Type: China. Taiwan: Chiayi Hsien, Chungpu, 3 March 2002, <italic>F.Y. Lu</italic> &amp; <italic>Y.S. Hsu 242</italic> (holotype: NCAI!, Figure <xref ref-type="fig" rid="F3">3</xref>; isotype: NCAI!).</comment></tp:nomenclature-citation></tp:nomenclature-citation-list></tp:nomenclature><tp:treatment-sec sec-type="material" id="SECID0EXJAG"><title>Type.</title><p>India, Malabar, <italic>R. Wight</italic> Kew Distrib. No. 2663 (lectotype: K-000246408, photo!, designated by <xref ref-type="bibr" rid="B5">Chakrabarty and Balakrishnan 2018</xref>; isolectotypes: CAL; L-0030051, photo!); Remaining syntype: India, Malabar, <italic>R. Wight 2576</italic> (K!, K00024606; S!, S08-1933).</p></tp:treatment-sec><tp:treatment-sec sec-type="distribution" id="SECID0EFKAG"><title>Distribution and habitat.</title><p>The species is widely distributed from northeastern India, Nepal, through Indo-China Peninsula, to China. In China, it occurs widely from the southwestern area to Taiwan. It usually occurs in evergreen broad-leaved forests, scrub on stream banks, roadsides, usually from low altitude to 1800 m. In Taiwan, the species is widely distributed from Keelung and Taoyuan, to Chiayi, Kaosiung, Nantou, Pingtung, Taichung and Tainan.</p></tp:treatment-sec><tp:treatment-sec sec-type="Taxonomic discussion" id="SECID0EKKAG"><title>Taxonomic discussion.</title><p><xref ref-type="bibr" rid="B8">Croizat and Hara (1940)</xref> described the variety <tp:taxon-name><tp:taxon-name-part taxon-name-part-type="genus" reg="Glochidion">G.</tp:taxon-name-part> <tp:taxon-name-part taxon-name-part-type="species" reg="assamicum">assamicum</tp:taxon-name-part> <tp:taxon-name-part taxon-name-part-type="infraspecific-rank">var.</tp:taxon-name-part> <tp:taxon-name-part taxon-name-part-type="variety" reg="magnicapsulum">magnicapsulum</tp:taxon-name-part></tp:taxon-name> from Taiwan, and considered that it differed from the typical variety <tp:taxon-name><tp:taxon-name-part taxon-name-part-type="genus" reg="Glochidion">G.</tp:taxon-name-part> <tp:taxon-name-part taxon-name-part-type="species" reg="assamicum">assamicum</tp:taxon-name-part> <tp:taxon-name-part taxon-name-part-type="infraspecific-rank">var.</tp:taxon-name-part> <tp:taxon-name-part taxon-name-part-type="variety" reg="assamicum">assamicum</tp:taxon-name-part></tp:taxon-name> by its large female flowers (ca. 2.5 mm in diameter) and the pubescent and large capsules (8–10 mm in diameter). However, this variety had long been treated as a dubious taxa, or even not referred to in latter taxonomic treatments since its publication (e.g. <xref ref-type="bibr" rid="B26">Keng 1955</xref>; <xref ref-type="bibr" rid="B19">Hsieh 1977</xref>; <xref ref-type="bibr" rid="B10">Deng and Wang 1993</xref>; <xref ref-type="bibr" rid="B20">Hsu et al. 2006</xref>), until it was reduced to be a synonym of <italic><tp:taxon-name><tp:taxon-name-part taxon-name-part-type="genus" reg="Glochidion">G.</tp:taxon-name-part> <tp:taxon-name-part taxon-name-part-type="species" reg="ellipticum">ellipticum</tp:taxon-name-part></tp:taxon-name></italic> (<italic><tp:taxon-name><tp:taxon-name-part taxon-name-part-type="genus" reg="Glochidion">G.</tp:taxon-name-part> <tp:taxon-name-part taxon-name-part-type="species" reg="assamicum">assamicum</tp:taxon-name-part></tp:taxon-name></italic> was cited as one of its synonyms) in <italic>Flora of China</italic> (<xref ref-type="bibr" rid="B29">Li and Gilbert 2008</xref>). After observing the types and many non-type specimens of <italic><tp:taxon-name><tp:taxon-name-part taxon-name-part-type="genus" reg="Glochidion">G.</tp:taxon-name-part> <tp:taxon-name-part taxon-name-part-type="species" reg="ellipticum">ellipticum</tp:taxon-name-part></tp:taxon-name></italic>, it was found that the species showed much variation in morphology, such as its leaves are elliptic, lanceolate, oblong or ovoid in shapes; ovary usually 3–4-locular, and rarely 5-locular; fruits sub-glabrous or sparsely pubescent, usually 6–8 mm in diameter, and sometimes could be up to 10 mm in diameter. So the treatment of <xref ref-type="bibr" rid="B29">Li and Gilbert (2008)</xref> is accepted and the distribution of <italic><tp:taxon-name><tp:taxon-name-part taxon-name-part-type="genus" reg="Glochidion">G.</tp:taxon-name-part> <tp:taxon-name-part taxon-name-part-type="species" reg="ellipticum">ellipticum</tp:taxon-name-part></tp:taxon-name></italic> in Taiwan is confirmed here. More Taiwanese specimens of <italic><tp:taxon-name><tp:taxon-name-part taxon-name-part-type="genus" reg="Glochidion">G.</tp:taxon-name-part> <tp:taxon-name-part taxon-name-part-type="species" reg="ellipticum">ellipticum</tp:taxon-name-part></tp:taxon-name></italic> were also found and examined in the present study.</p><p><italic><tp:taxon-name><tp:taxon-name-part taxon-name-part-type="genus" reg="Glochidion">Glochidion</tp:taxon-name-part> <tp:taxon-name-part taxon-name-part-type="species" reg="ovalifolium">ovalifolium</tp:taxon-name-part></tp:taxon-name></italic> was described from Chiayi, Taiwan, China, and it was suggested to be similar to <italic><tp:taxon-name><tp:taxon-name-part taxon-name-part-type="genus" reg="Glochidion">G.</tp:taxon-name-part> <tp:taxon-name-part taxon-name-part-type="species" reg="lanceolatum">lanceolatum</tp:taxon-name-part></tp:taxon-name></italic> in morphology, but differs in having hairy ovaries and fruits (<xref ref-type="bibr" rid="B30">Lu and Hsu 2003</xref>). However, results from checking the types of <italic><tp:taxon-name><tp:taxon-name-part taxon-name-part-type="genus" reg="Glochidion">G.</tp:taxon-name-part> <tp:taxon-name-part taxon-name-part-type="species" reg="ovalifolium">ovalifolium</tp:taxon-name-part></tp:taxon-name></italic> (Figure <xref ref-type="fig" rid="F3">3</xref>) revealed that the species is actually conspecific with <italic><tp:taxon-name><tp:taxon-name-part taxon-name-part-type="genus" reg="Glochidion">G.</tp:taxon-name-part> <tp:taxon-name-part taxon-name-part-type="species" reg="ellipticum">ellipticum</tp:taxon-name-part></tp:taxon-name></italic> (Figure <xref ref-type="fig" rid="F1">1A</xref>), which is very different from <italic><tp:taxon-name><tp:taxon-name-part taxon-name-part-type="genus" reg="Glochidion">G.</tp:taxon-name-part> <tp:taxon-name-part taxon-name-part-type="species" reg="lanceolatum">lanceolatum</tp:taxon-name-part></tp:taxon-name></italic> by its female flowers and fruits cluster in axillary (vs. usually pedunculated supra-axillary cymes), ovary and fruits sub-glabrous or sparsely pubescent (vs. glabrous), stamens 3 (vs. 4–6). The pedunculated supra-axillary cymes of <italic><tp:taxon-name><tp:taxon-name-part taxon-name-part-type="genus" reg="Glochidion">G.</tp:taxon-name-part> <tp:taxon-name-part taxon-name-part-type="species" reg="ovalifolium">ovalifolium</tp:taxon-name-part></tp:taxon-name></italic> as described in its protologue, and observed in its line drawing provided in <xref ref-type="bibr" rid="B30">Lu and Hsu (2003)</xref>, are incongruous with its types (Figure <xref ref-type="fig" rid="F3">3</xref>). Hence, based on a careful study of its type and non-type specimens, <italic><tp:taxon-name><tp:taxon-name-part taxon-name-part-type="genus" reg="Glochidion">G.</tp:taxon-name-part> <tp:taxon-name-part taxon-name-part-type="species" reg="ovalifolium">ovalifolium</tp:taxon-name-part></tp:taxon-name></italic> is here reduced to a new synonym of <italic><tp:taxon-name><tp:taxon-name-part taxon-name-part-type="genus" reg="Glochidion">G.</tp:taxon-name-part> <tp:taxon-name-part taxon-name-part-type="species" reg="ellipticum">ellipticum</tp:taxon-name-part></tp:taxon-name></italic>.</p><fig id="F3" position="float" orientation="portrait"><object-id xmlns:xlink="http://www.w3.org/1999/xlink" content-type="doi" xlink:type="simple">10.3897/phytokeys.159.54839.figure3</object-id><object-id xmlns:xlink="http://www.w3.org/1999/xlink" content-type="arpha" xlink:type="simple">78333019-8B97-5039-BDFA-DD1578E1A84C</object-id><label>Figure 3.</label><caption><p>Holotype of <italic><tp:taxon-name><tp:taxon-name-part taxon-name-part-type="genus" reg="Glochidion">Glochidion</tp:taxon-name-part> <tp:taxon-name-part taxon-name-part-type="species" reg="ovalifolium">ovalifolium</tp:taxon-name-part></tp:taxon-name></italic> F.Y. Lu &amp; Y.S. Hsu. (<italic>F.Y. Lu</italic> &amp; <italic>Y.S. Hsu 242</italic>, NCAI!).</p></caption><graphic xmlns:xlink="http://www.w3.org/1999/xlink" xlink:href="phytokeys-159-137-g003.jpg" position="float" orientation="portrait" xlink:type="simple" id="oo_449560.jpg"><uri content-type="original_file" xlink:type="simple">https://binary.pensoft.net/fig/449560</uri></graphic></fig></tp:treatment-sec><tp:treatment-sec sec-type="material" id="SECID0ERSAG"><title>Representative specimens examined.</title><p>China. Taiwan. Chiayi Hsien, Meishan Hsiang, Juifeng Bridge-Juili, <named-content xmlns:xlink="http://www.w3.org/1999/xlink" content-type="dwc:verbatimCoordinates" xlink:type="simple"><named-content content-type="geo-json" specific-use="{&#34;type&#34;:&#34;Point&#34;,&#34;coordinates&#34;:[120.650000,23.550000]}" id="NCID0E1SAG" xlink:type="simple">23°33'N, 120°39'E</named-content></named-content>, at an elevation of 600 m, 25 August 2001, <italic>C.M. Wang 05251</italic> (IBSC); Zhuqi Hsiang, 5 October 2014, <italic>H.Y. Chen 011</italic> (NCAI); Kaosiung Hsien, Maoning Hsiang, at an elevation of 800 m, 27 January 1989, <italic>J.C. Wang 5177</italic> (HAST); Kaosiung Hsien, Liouhguei, roadside, at an elevation of 250–350 m, 5 May 1991, <italic>M.J. Deng &amp; S.L. Chen 463</italic> (HAST); Keelung Hsien, Denryoko, <named-content xmlns:xlink="http://www.w3.org/1999/xlink" content-type="dwc:verbatimCoordinates" xlink:type="simple"><named-content content-type="geo-json" specific-use="{&#34;type&#34;:&#34;Point&#34;,&#34;coordinates&#34;:[121.740556,25.133889]}" id="NCID0EKTAG" xlink:type="simple">25°8'2"N, 121°44'26"E</named-content></named-content>, May 1931, <italic>Y. Yamamoto s.n.</italic> (TAI); Nantou Hsien, Chingshuikou, <named-content xmlns:xlink="http://www.w3.org/1999/xlink" content-type="dwc:verbatimCoordinates" xlink:type="simple"><named-content content-type="geo-json" specific-use="{&#34;type&#34;:&#34;Point&#34;,&#34;coordinates&#34;:[120.781944,23.787778]}" id="NCID0EUTAG" xlink:type="simple">23°47'16"N, 120°46'55"E</named-content></named-content>, 16 February 1959, <italic>K.K. Huang 839</italic> (PH); Nantou Hsien, Lienhuachih-Yuchih, 24 July 1955, <italic>H. Keng</italic> &amp; <italic>K. Liu s.n.</italic> (PH); Nantou Hsien, 11 May 1991, <italic>Y.S. Hsu</italic> &amp; <italic>J.C. Liaw 198</italic>, <italic>199</italic>, <italic>201</italic>, <italic>202</italic>, <italic>203</italic>, <italic>204</italic>, <italic>207</italic>, <italic>208</italic>, <italic>209</italic> (NCAI); Pingtung Hsien, at an elevation of 1427 m, 8 February 2015, <italic>Y.J. Lin 021</italic> (NCAI); Taichung Hsien, 25 July 1955, <italic>H. Keng</italic>, <italic>Liu &amp; Kao s.n.</italic> (PH); Tainan Hsien, Kuantzuling, <named-content xmlns:xlink="http://www.w3.org/1999/xlink" content-type="dwc:verbatimCoordinates" xlink:type="simple"><named-content content-type="geo-json" specific-use="{&#34;type&#34;:&#34;Point&#34;,&#34;coordinates&#34;:[120.492500,23.342222]}" id="NCID0E3UAG" xlink:type="simple">23°20'32"N, 120°29'33"E</named-content></named-content>, 3 May 1943, <italic>Senben 390</italic> (TAI); Taoyuan, 9 September 1990, <italic>Y.S. Hsu</italic> &amp; <italic>J.C. Liaw 70</italic> &amp; <italic>71</italic> (NCAI).</p></tp:treatment-sec><tp:treatment-sec><!--Section generated to contain objects referenced in tp:taxon-treatment.--><fig id="F1" position="float" orientation="portrait"><object-id xmlns:xlink="http://www.w3.org/1999/xlink" content-type="doi" xlink:type="simple">10.3897/phytokeys.159.54839.figure1</object-id><object-id xmlns:xlink="http://www.w3.org/1999/xlink" content-type="arpha" xlink:type="simple">FC683DE4-FD89-5E66-834E-DC99BF6A39CE</object-id><label>Figure 1.</label><caption><p><bold>A</bold> holotype of <tp:taxon-name><tp:taxon-name-part taxon-name-part-type="genus" reg="Glochidion">Glochidion</tp:taxon-name-part> <tp:taxon-name-part taxon-name-part-type="species" reg="assamicum">assamicum</tp:taxon-name-part> <tp:taxon-name-part taxon-name-part-type="infraspecific-rank">var.</tp:taxon-name-part> <tp:taxon-name-part taxon-name-part-type="variety" reg="magnicapsulum">magnicapsulum</tp:taxon-name-part></tp:taxon-name> Croiatz &amp; Hara (<italic>A. Henry 117</italic>, A) <bold>B</bold> holotype of <italic><tp:taxon-name><tp:taxon-name-part taxon-name-part-type="genus" reg="Glochidion">G.</tp:taxon-name-part> <tp:taxon-name-part taxon-name-part-type="species" reg="kusukusense">kusukusense</tp:taxon-name-part></tp:taxon-name></italic> Hayata (<italic>B. Hayata &amp; S. Sasaki s.n.</italic>, TI) <bold>C</bold> lectotype of <italic><tp:taxon-name><tp:taxon-name-part taxon-name-part-type="genus" reg="Glochidion">G.</tp:taxon-name-part> <tp:taxon-name-part taxon-name-part-type="species" reg="lanceolatum">lanceolatum</tp:taxon-name-part></tp:taxon-name></italic> Hayata (<italic>T. Makino s.n.</italic>, TI) <bold>D</bold> holotype of <italic><tp:taxon-name><tp:taxon-name-part taxon-name-part-type="genus" reg="Glochidion">G.</tp:taxon-name-part> <tp:taxon-name-part taxon-name-part-type="species" reg="chademenosocarpum">chademenosocarpum</tp:taxon-name-part></tp:taxon-name></italic> Hayata (<italic>B. Hayata s.n.</italic>, TI) <bold>E</bold> isotype of <italic><tp:taxon-name><tp:taxon-name-part taxon-name-part-type="genus" reg="Glochidion">G.</tp:taxon-name-part> <tp:taxon-name-part taxon-name-part-type="species" reg="rubrum">rubrum</tp:taxon-name-part></tp:taxon-name></italic> Blume (<italic>C.L. von Blume s.n.</italic>, NY) <bold>F</bold> isolectotype of <italic><tp:taxon-name><tp:taxon-name-part taxon-name-part-type="genus" reg="Glochidion">G.</tp:taxon-name-part> <tp:taxon-name-part taxon-name-part-type="species" reg="suishaense">suishaense</tp:taxon-name-part></tp:taxon-name></italic> Hayata (<italic>B. Hayata s.n.</italic>, TI).</p></caption><graphic xmlns:xlink="http://www.w3.org/1999/xlink" xlink:href="phytokeys-159-137-g001.jpg" position="float" orientation="portrait" xlink:type="simple" id="oo_449558.jpg"><uri content-type="original_file" xlink:type="simple">https://binary.pensoft.net/fig/449558</uri></graphic></fig><fig id="F2" position="float" orientation="portrait"><object-id xmlns:xlink="http://www.w3.org/1999/xlink" content-type="doi" xlink:type="simple">10.3897/phytokeys.159.54839.figure2</object-id><object-id xmlns:xlink="http://www.w3.org/1999/xlink" content-type="arpha" xlink:type="simple">CDC9D7BF-634C-5960-9BDC-5B1B62DF6BEE</object-id><label>Figure 2.</label><caption><p>General morphology of <italic><tp:taxon-name><tp:taxon-name-part taxon-name-part-type="genus" reg="Glochidion">Glochidion</tp:taxon-name-part></tp:taxon-name></italic><bold>A–C</bold><tp:taxon-name><tp:taxon-name-part taxon-name-part-type="genus" reg="Glochidion">G.</tp:taxon-name-part> <tp:taxon-name-part taxon-name-part-type="species" reg="acuminatum">acuminatum</tp:taxon-name-part> <tp:taxon-name-part taxon-name-part-type="infraspecific-rank">var.</tp:taxon-name-part> <tp:taxon-name-part taxon-name-part-type="variety" reg="acuminatum">acuminatum</tp:taxon-name-part></tp:taxon-name> Müll. Arg <bold>D, E, H</bold><italic><tp:taxon-name><tp:taxon-name-part taxon-name-part-type="genus" reg="Glochidion">G.</tp:taxon-name-part> <tp:taxon-name-part taxon-name-part-type="species" reg="ellipticum">ellipticum</tp:taxon-name-part></tp:taxon-name></italic> Wight <bold>F, G</bold><italic><tp:taxon-name><tp:taxon-name-part taxon-name-part-type="genus" reg="Glochidion">G.</tp:taxon-name-part> <tp:taxon-name-part taxon-name-part-type="species" reg="lanceolatum">lanceolatum</tp:taxon-name-part></tp:taxon-name></italic> Hayata <bold>I–K</bold><italic><tp:taxon-name><tp:taxon-name-part taxon-name-part-type="genus" reg="Glochidion">G.</tp:taxon-name-part> <tp:taxon-name-part taxon-name-part-type="species" reg="philippicum">philippicum</tp:taxon-name-part></tp:taxon-name></italic> (Cav.) C.B. Rob <bold>L, P</bold><italic><tp:taxon-name><tp:taxon-name-part taxon-name-part-type="genus" reg="Glochidion">G.</tp:taxon-name-part> <tp:taxon-name-part taxon-name-part-type="species" reg="puberum">puberum</tp:taxon-name-part></tp:taxon-name></italic> (L.) Hutch <bold>M–O</bold><italic><tp:taxon-name><tp:taxon-name-part taxon-name-part-type="genus" reg="Glochidion">G.</tp:taxon-name-part> <tp:taxon-name-part taxon-name-part-type="species" reg="rubrum">rubrum</tp:taxon-name-part></tp:taxon-name></italic> Blume <bold>Q–S</bold><tp:taxon-name><tp:taxon-name-part taxon-name-part-type="genus" reg="Glochidion">G.</tp:taxon-name-part> <tp:taxon-name-part taxon-name-part-type="species" reg="zeylanicum">zeylanicum</tp:taxon-name-part> <tp:taxon-name-part taxon-name-part-type="infraspecific-rank">var.</tp:taxon-name-part> <tp:taxon-name-part taxon-name-part-type="variety" reg="zeylanicum">zeylanicum</tp:taxon-name-part></tp:taxon-name> (Gaertn.) A. Juss <bold>T–V</bold><tp:taxon-name><tp:taxon-name-part taxon-name-part-type="genus" reg="Glochidion">G.</tp:taxon-name-part> <tp:taxon-name-part taxon-name-part-type="species" reg="zeylanicum">zeylanicum</tp:taxon-name-part> <tp:taxon-name-part taxon-name-part-type="infraspecific-rank">var.</tp:taxon-name-part> <tp:taxon-name-part taxon-name-part-type="variety" reg="tomentosum">tomentosum</tp:taxon-name-part></tp:taxon-name> Trimen <bold>A, D, F, I, M, R, T</bold> female flowers <bold>B, E, J, S, U</bold> male flowers <bold>C, G, H, K, N–Q, V</bold> fruits <bold>L</bold> female flowers and male flowers <bold>N</bold> male flowers and fruits. Photographs: <bold>A–C, F, G, I–K, M–O, Q–U</bold> by A. Kawakita (Kyoto University, Japan) <bold>D–E, H, L, P</bold> by G. Yao <bold>V</bold> Z.Q. Song.</p></caption><graphic xmlns:xlink="http://www.w3.org/1999/xlink" xlink:href="phytokeys-159-137-g002.jpg" position="float" orientation="portrait" xlink:type="simple" id="oo_449559.jpg"><uri content-type="original_file" xlink:type="simple">https://binary.pensoft.net/fig/449559</uri></graphic></fig></tp:treatment-sec><ref-list><ref id="B5"><mixed-citation xmlns:xlink="http://www.w3.org/1999/xlink" xlink:type="simple"><person-group><name name-style="western"><surname>Chakrabarty</surname><given-names>T</given-names></name><name name-style="western"><surname>Balakrishnan</surname><given-names>NP</given-names></name></person-group> (<year>2018</year>) <italic><tp:taxon-name><tp:taxon-name-part taxon-name-part-type="genus">Glochidion</tp:taxon-name-part></tp:taxon-name></italic>. Indo-Burmese <tp:taxon-name><tp:taxon-name-part taxon-name-part-type="family">Phyllanthaceae</tp:taxon-name-part></tp:taxon-name>: A taxonomic Revision. Bishen Singh Mahendra Pal Singh, Dehra Dun, 194–255.</mixed-citation></ref><ref id="B8"><mixed-citation xmlns:xlink="http://www.w3.org/1999/xlink" xlink:type="simple"><person-group><name name-style="western"><surname>Croizat</surname><given-names>L</given-names></name><name name-style="western"><surname>Hara</surname><given-names>H</given-names></name></person-group> (<year>1940</year>) <article-title>Critical notes on some Formosan <tp:taxon-name><tp:taxon-name-part taxon-name-part-type="family">Euphorbiaceae</tp:taxon-name-part></tp:taxon-name> (III).</article-title><source>Shokubutsu Kenkyu Zasshi</source><volume>16</volume>: <fpage>316</fpage>–<lpage>326</lpage>.</mixed-citation></ref><ref id="B26"><mixed-citation xmlns:xlink="http://www.w3.org/1999/xlink" xlink:type="simple"><person-group><name name-style="western"><surname>Keng</surname><given-names>H</given-names></name></person-group> (<year>1955</year>) <article-title>The <tp:taxon-name><tp:taxon-name-part taxon-name-part-type="family">Euphorbiaceae</tp:taxon-name-part></tp:taxon-name> of Taiwan.</article-title><source>Taiwania</source><volume>6</volume>: <fpage>49</fpage>–<lpage>53</lpage>.</mixed-citation></ref><ref id="B19"><mixed-citation xmlns:xlink="http://www.w3.org/1999/xlink" xlink:type="simple"><person-group><name name-style="western"><surname>Hsieh</surname><given-names>CF</given-names></name></person-group> (<year>1977</year>) <article-title><italic><tp:taxon-name><tp:taxon-name-part taxon-name-part-type="genus">Glochidion</tp:taxon-name-part></tp:taxon-name></italic>.</article-title> In: <person-group><name name-style="western"><surname>Li</surname><given-names>HL</given-names></name></person-group> (<role>Eds</role>) <issue-title>Flora of Taiwan (Vol.</issue-title><source>3). Committee of the Flora of Taiwan, Epoch Publishing Co., Ltd., Taipei</source>, <fpage>470</fpage>–<lpage>477</lpage>.</mixed-citation></ref><ref id="B10"><mixed-citation xmlns:xlink="http://www.w3.org/1999/xlink" xlink:type="simple"><person-group><name name-style="western"><surname>Deng</surname><given-names>MJ</given-names></name><name name-style="western"><surname>Wang</surname><given-names>JC</given-names></name></person-group> (<year>1993</year>) <article-title><italic><tp:taxon-name><tp:taxon-name-part taxon-name-part-type="genus">Glochidion</tp:taxon-name-part></tp:taxon-name></italic>.</article-title> In: <person-group><name name-style="western"><surname>Huang</surname><given-names>CT</given-names></name></person-group> (<role>Ed.</role>) <issue-title>Flora of Taiwan (2nd edn) (Vol.</issue-title><source>3). Editorial Committee of the Flora of Taiwan, Taipei</source>, <fpage>474</fpage>–<lpage>482</lpage>.</mixed-citation></ref><ref id="B20"><mixed-citation xmlns:xlink="http://www.w3.org/1999/xlink" xlink:type="simple"><person-group><name name-style="western"><surname>Hsu</surname><given-names>YS</given-names></name><name name-style="western"><surname>Lu</surname><given-names>FY</given-names></name><name name-style="western"><surname>Deng</surname><given-names>SL</given-names></name><name name-style="western"><surname>Liaw</surname><given-names>JC</given-names></name></person-group> (<year>2006</year>) <article-title>A taxonomic study of the <italic><tp:taxon-name><tp:taxon-name-part taxon-name-part-type="genus">Glochidion</tp:taxon-name-part></tp:taxon-name></italic> (<tp:taxon-name><tp:taxon-name-part taxon-name-part-type="family">Euphorbiaceae</tp:taxon-name-part></tp:taxon-name>) of Taiwan.</article-title><source>Quarterly Journal of Forest Research</source><volume>28</volume>: <fpage>49</fpage>–<lpage>68</lpage>.</mixed-citation></ref><ref id="B29"><mixed-citation xmlns:xlink="http://www.w3.org/1999/xlink" xlink:type="simple"><person-group><name name-style="western"><surname>Li</surname><given-names>PT</given-names></name><name name-style="western"><surname>Gilbert</surname><given-names>MG</given-names></name></person-group> (<year>2008</year>) <article-title><italic><tp:taxon-name><tp:taxon-name-part taxon-name-part-type="genus">Glochidion</tp:taxon-name-part></tp:taxon-name></italic>.</article-title> In: <person-group><name name-style="western"><surname>Wu</surname><given-names>ZY</given-names></name><name name-style="western"><surname>Raven</surname><given-names>PH</given-names></name></person-group> (<role>Eds</role>) <issue-title>Flora of China 11.</issue-title><source>Science Press &amp; Missouri Botanical Garden Press, Beijing and St. Louis</source>, <fpage>193</fpage>–<lpage>202</lpage>.</mixed-citation></ref><ref id="B30"><mixed-citation xmlns:xlink="http://www.w3.org/1999/xlink" xlink:type="simple"><person-group><name name-style="western"><surname>Lu</surname><given-names>FY</given-names></name><name name-style="western"><surname>Hsu</surname><given-names>YS</given-names></name></person-group> (<year>2003</year>) <article-title>A new species of <italic><tp:taxon-name><tp:taxon-name-part taxon-name-part-type="genus">Glochidion</tp:taxon-name-part> <tp:taxon-name-part taxon-name-part-type="species">ovalifolium</tp:taxon-name-part></tp:taxon-name></italic> (<tp:taxon-name><tp:taxon-name-part taxon-name-part-type="family">Euphorbiaceae</tp:taxon-name-part></tp:taxon-name>) from Taiwan.</article-title><source>Quarterly Journal of Forest Research</source><volume>25</volume>: <fpage>83</fpage>–<lpage>86</lpage>.</mixed-citation></ref></ref-list></tp:taxon-treatment>
