# Supplementary material for: Taxonomic revision of the genus Glochidion (Phyllanthaceae) in Taiwan, China
Source: PhytoKeys. 2020 Sep 3;159:137–59. doi: 10.3897/phytokeys.159.54839 (PMC7483396; doi:10.3897/phytokeys.159.54839)
Supplement: XML Treatment for Glochidion lanceolatum [file phytokeys.159.54839-treatment4.xml]

<!DOCTYPE tp:taxon-treatment
  PUBLIC "-//TaxonX//DTD Taxonomic Treatment Publishing DTD v0 20100105//EN" "tax-treatment-NSO.dtd">
<tp:taxon-treatment xmlns:tp="http://www.plazi.org/taxpub"><tp:treatment-meta><kwd-group><label>Taxon classification</label><kwd><named-content xmlns:xlink="http://www.w3.org/1999/xlink" content-type="kingdom">Plantae</named-content></kwd><kwd><named-content xmlns:xlink="http://www.w3.org/1999/xlink" content-type="order">Malpighiales</named-content></kwd><kwd><named-content xmlns:xlink="http://www.w3.org/1999/xlink" content-type="family">Phyllanthaceae</named-content></kwd></kwd-group><mixed-citation publication-type="journal"><person-group><name><surname>Yao</surname><given-names>Gang</given-names></name><name><surname>Song</surname><given-names>Zhu-Qiu</given-names></name><name><surname>Xue</surname><given-names>Bin-E</given-names></name><name><surname>Shi</surname><given-names>Shi</given-names></name><name><surname>Li</surname><given-names>Yu-Ling</given-names></name><name><surname>Luo</surname><given-names>Shi-Xiao</given-names></name></person-group><article-title>Taxonomic revision of the genus <italic><tp:taxon-name><tp:taxon-name-part taxon-name-part-type="genus" reg="Glochidion">Glochidion</tp:taxon-name-part></tp:taxon-name></italic> (<tp:taxon-name><tp:taxon-name-part taxon-name-part-type="family">Phyllanthaceae</tp:taxon-name-part></tp:taxon-name>) in Taiwan, China</article-title><source>PhytoKeys</source><day>03</day><month>9</month><year>2020</year><volume>159</volume><fpage>137</fpage><lpage>159</lpage><pub-id pub-id-type="doi">10.3897/phytokeys.159.54839</pub-id></mixed-citation></tp:treatment-meta><tp:nomenclature><label>3.</label><tp:taxon-name><object-id xmlns:xlink="http://www.w3.org/1999/xlink" content-type="arpha" xlink:type="simple">DB527E01-9340-582F-9FF1-EE1ABA0F769A</object-id>
            <tp:taxon-name-part taxon-name-part-type="genus" reg="Glochidion">Glochidion</tp:taxon-name-part>
            <tp:taxon-name-part taxon-name-part-type="species" reg="lanceolatum">lanceolatum</tp:taxon-name-part>
          </tp:taxon-name><tp:taxon-authority>Hayata in J. Coll. Sci. Univ. Tokyo 20: 16. 1904</tp:taxon-authority><xref ref-type="fig" rid="F1">Figures 1B, C</xref><xref ref-type="fig" rid="F2">, 2F, G</xref><xref ref-type="fig" rid="F5">, 5A, C, E, G, I, L</xref><tp:nomenclature-citation-list><tp:nomenclature-citation><tp:taxon-name>
                <tp:taxon-name-part taxon-name-part-type="genus" reg="Glochidion">Glochidion</tp:taxon-name-part> <tp:taxon-name-part taxon-name-part-type="species" reg="kotoense">kotoense</tp:taxon-name-part></tp:taxon-name><comment>Hayata in Icon. Pl. Form. 9: 96. 1920. Type: China. Formosa (now Taiwan), Kôtôshô, <italic>Anonymous s.n.</italic> (holotype: TI-01807, photo!).</comment></tp:nomenclature-citation><tp:nomenclature-citation><tp:taxon-name>
                <tp:taxon-name-part taxon-name-part-type="genus" reg="Glochidion">Glochidion</tp:taxon-name-part> <tp:taxon-name-part taxon-name-part-type="species" reg="sphaerostigmum">sphaerostigmum</tp:taxon-name-part></tp:taxon-name><comment>Hayata in Icon. Pl. Form. 9: 96. 1920. Type: China. Formosa (now Taiwan), Suisha, <italic>Anonymous s.n.</italic> (holotype: TI-01817, photo!).</comment></tp:nomenclature-citation><tp:nomenclature-citation><tp:taxon-name>
                <tp:taxon-name-part taxon-name-part-type="genus" reg="Glochidion">Glochidion</tp:taxon-name-part> <tp:taxon-name-part taxon-name-part-type="species" reg="kusukusense">kusukusense</tp:taxon-name-part></tp:taxon-name><comment>Hayata in Icon. Pl. Formos. 9: 96. 1920. syn. nov. Type: China. Formosa (now Taiwan), Kusukusu, July 1912, <italic>B. Hayata</italic> &amp; <italic>S. Sasaki s.n.</italic> (holotype: TI-01808, photo!, Figure <xref ref-type="fig" rid="F1">1B</xref>).</comment></tp:nomenclature-citation></tp:nomenclature-citation-list></tp:nomenclature><tp:treatment-sec sec-type="material" id="SECID0EOYAG"><title>Type.</title><p>China. Formosa (now Taiwan), Kelung, 31 October 1896, <italic>T. Makino s.n.</italic> (lectotype: TI-01810, photo!, Figure <xref ref-type="fig" rid="F1">1C</xref>; here designated); Remaining syntype: Taiwan, Kelung, 1 November 1896, <italic>C. Owatari s.n.</italic> (TI-01811, photo!).</p></tp:treatment-sec><tp:treatment-sec sec-type="distribution" id="SECID0E3YAG"><title>Distribution and habitat.</title><p><italic><tp:taxon-name><tp:taxon-name-part taxon-name-part-type="genus" reg="Glochidion">Glochidion</tp:taxon-name-part> <tp:taxon-name-part taxon-name-part-type="species" reg="lanceolatum">lanceolatum</tp:taxon-name-part></tp:taxon-name></italic> is distributed in China (only in Taiwan) and south Japan, and also recorded from the Philippines (<xref ref-type="bibr" rid="B14">Govaerts et al. 2019</xref>). It usually occurs in open forests, roadsides, and at low altitudes. The species is widely distributed from northern to southern Taiwan.</p></tp:treatment-sec><tp:treatment-sec sec-type="Taxonomic discussion" id="SECID0ERZAG"><title>Taxonomic discussion.</title><p>The morphological description of <italic><tp:taxon-name><tp:taxon-name-part taxon-name-part-type="genus" reg="Glochidion">G.</tp:taxon-name-part> <tp:taxon-name-part taxon-name-part-type="species" reg="kusukusense">kusukusense</tp:taxon-name-part></tp:taxon-name></italic> provided by <xref ref-type="bibr" rid="B17">Hayata (1920)</xref> is brief and short, and it is in accordance with its type that has only a short branch and several leaves (Figure <xref ref-type="fig" rid="F1">1B</xref>). In the protologue, <italic><tp:taxon-name><tp:taxon-name-part taxon-name-part-type="genus" reg="Glochidion">G.</tp:taxon-name-part> <tp:taxon-name-part taxon-name-part-type="species" reg="kusukusense">kusukusense</tp:taxon-name-part></tp:taxon-name></italic> was compared morphologically with <italic><tp:taxon-name><tp:taxon-name-part taxon-name-part-type="genus" reg="Glochidion">G.</tp:taxon-name-part> <tp:taxon-name-part taxon-name-part-type="species" reg="wrightii">wrightii</tp:taxon-name-part></tp:taxon-name></italic> Benth, a species widely distributed in southern and southwestern China. After observing the type of <italic><tp:taxon-name><tp:taxon-name-part taxon-name-part-type="genus" reg="Glochidion">G.</tp:taxon-name-part> <tp:taxon-name-part taxon-name-part-type="species" reg="kusukusense">kusukusense</tp:taxon-name-part></tp:taxon-name></italic> deposited in herbarium TI (Figure <xref ref-type="fig" rid="F1">1B</xref>), we found that its glabrous habit and lanceolate leaves were identical to that of the species <italic><tp:taxon-name><tp:taxon-name-part taxon-name-part-type="genus" reg="Glochidion">G.</tp:taxon-name-part> <tp:taxon-name-part taxon-name-part-type="species" reg="lanceolatum">lanceolatum</tp:taxon-name-part></tp:taxon-name></italic> (Figure <xref ref-type="fig" rid="F1">1C</xref>), which is widely distributed in Taiwan. Thus, we considered that <italic><tp:taxon-name><tp:taxon-name-part taxon-name-part-type="genus" reg="Glochidion">G.</tp:taxon-name-part> <tp:taxon-name-part taxon-name-part-type="species" reg="kusukusense">kusukusense</tp:taxon-name-part></tp:taxon-name></italic> is conspecific with <italic><tp:taxon-name><tp:taxon-name-part taxon-name-part-type="genus" reg="Glochidion">G.</tp:taxon-name-part> <tp:taxon-name-part taxon-name-part-type="species" reg="lanceolatum">lanceolatum</tp:taxon-name-part></tp:taxon-name></italic> (Figure <xref ref-type="fig" rid="F1">1C</xref>) and reduced it to be a new synonym of the latter.</p><p>In <xref ref-type="bibr" rid="B20">Hsu et al. (2006)</xref> study, some specimens collected from Nantou and Taoyuan of Taiwan (out of the type locality of <italic><tp:taxon-name><tp:taxon-name-part taxon-name-part-type="genus" reg="Glochidion">G.</tp:taxon-name-part> <tp:taxon-name-part taxon-name-part-type="species" reg="kusukusense">kusukusense</tp:taxon-name-part></tp:taxon-name></italic>) cannot be identified as <italic><tp:taxon-name><tp:taxon-name-part taxon-name-part-type="genus" reg="Glochidion">Glochidion</tp:taxon-name-part></tp:taxon-name></italic> species usually known to Taiwan, while their lanceolate leaves and glabrous pedicel of male flowers observed seemed to be consistent with the diagnostic traits of <italic><tp:taxon-name><tp:taxon-name-part taxon-name-part-type="genus" reg="Glochidion">G.</tp:taxon-name-part> <tp:taxon-name-part taxon-name-part-type="species" reg="kusukusense">kusukusense</tp:taxon-name-part></tp:taxon-name></italic>, when compared with another dubious species <italic><tp:taxon-name><tp:taxon-name-part taxon-name-part-type="genus" reg="Glochidion">G.</tp:taxon-name-part> <tp:taxon-name-part taxon-name-part-type="species" reg="chademenosocarpum">chademenosocarpum</tp:taxon-name-part></tp:taxon-name></italic> also described in Taiwan, as suggested by <xref ref-type="bibr" rid="B28">Li (1994)</xref> based on the protologues of the two species. Thus the distribution of <italic><tp:taxon-name><tp:taxon-name-part taxon-name-part-type="genus" reg="Glochidion">G.</tp:taxon-name-part> <tp:taxon-name-part taxon-name-part-type="species" reg="kusukusense">kusukusense</tp:taxon-name-part></tp:taxon-name></italic> in Taiwan was accepted by <xref ref-type="bibr" rid="B20">Hsu et al. (2006)</xref>, although the type of the species was unavailable in their study. However, the detailed morphological description and line drawing of <italic><tp:taxon-name><tp:taxon-name-part taxon-name-part-type="genus" reg="Glochidion">G.</tp:taxon-name-part> <tp:taxon-name-part taxon-name-part-type="species" reg="kusukusense">kusukusense</tp:taxon-name-part></tp:taxon-name></italic> provided in <xref ref-type="bibr" rid="B20">Hsu et al. (2006)</xref> are very different from the type of the species but well identical with <italic><tp:taxon-name><tp:taxon-name-part taxon-name-part-type="genus" reg="Glochidion">G.</tp:taxon-name-part> <tp:taxon-name-part taxon-name-part-type="species" reg="ellipticum">ellipticum</tp:taxon-name-part></tp:taxon-name></italic>, a species distributed in Taiwan but omitted in most literature of Taiwanese <italic><tp:taxon-name><tp:taxon-name-part taxon-name-part-type="genus" reg="Glochidion">Glochidion</tp:taxon-name-part></tp:taxon-name></italic>, including <xref ref-type="bibr" rid="B20">Hsu et al. (2006)</xref>. The result from rechecking the specimens cited as <italic><tp:taxon-name><tp:taxon-name-part taxon-name-part-type="genus" reg="Glochidion">G.</tp:taxon-name-part> <tp:taxon-name-part taxon-name-part-type="species" reg="kusukusense">kusukusense</tp:taxon-name-part></tp:taxon-name></italic> in <xref ref-type="bibr" rid="B20">Hsu et al. (2006)</xref> further confirmed our conclusion. More specimens of <italic><tp:taxon-name><tp:taxon-name-part taxon-name-part-type="genus" reg="Glochidion">G.</tp:taxon-name-part> <tp:taxon-name-part taxon-name-part-type="species" reg="ellipticum">ellipticum</tp:taxon-name-part></tp:taxon-name></italic> collected from Chiayi, Kaosiung, Keelung, Pingtung, Nantou, Taichung and Tainan of Taiwan were also found and studied in the current study (see ‘Representative specimens examined’ under the species <italic><tp:taxon-name><tp:taxon-name-part taxon-name-part-type="genus" reg="Glochidion">G.</tp:taxon-name-part> <tp:taxon-name-part taxon-name-part-type="species" reg="ellipticum">ellipticum</tp:taxon-name-part></tp:taxon-name></italic>).</p><p>Morphologically, the species <italic><tp:taxon-name><tp:taxon-name-part taxon-name-part-type="genus" reg="Glochidion">G.</tp:taxon-name-part> <tp:taxon-name-part taxon-name-part-type="species" reg="lanceolatum">lanceolatum</tp:taxon-name-part></tp:taxon-name></italic> is similar to the typical variety of <italic><tp:taxon-name><tp:taxon-name-part taxon-name-part-type="genus" reg="Glochidion">G.</tp:taxon-name-part> <tp:taxon-name-part taxon-name-part-type="species" reg="zeylanicum">zeylanicum</tp:taxon-name-part></tp:taxon-name></italic>, but differs by its smaller leaves (6–13 × 2.5–4 cm), ovaries 4–6-locular, and capsules 6–7 mm in diameter (Figure <xref ref-type="fig" rid="F2">2G</xref>). In contrast, <tp:taxon-name><tp:taxon-name-part taxon-name-part-type="genus" reg="Glochidion">G.</tp:taxon-name-part> <tp:taxon-name-part taxon-name-part-type="species" reg="zeylanicum">zeylanicum</tp:taxon-name-part> <tp:taxon-name-part taxon-name-part-type="infraspecific-rank">var.</tp:taxon-name-part> <tp:taxon-name-part taxon-name-part-type="variety" reg="zeylanicum">zeylanicum</tp:taxon-name-part></tp:taxon-name> has larger leaves (8.5–23.5 × 5–9 cm), ovaries 6–8-locular, and capsules 8–12 mm in diameter (Figure <xref ref-type="fig" rid="F2">2Q</xref>). Additionally, as revealed in previous studies, pollen morphology of the two taxa also showed differences in terms of pollen size and aperture system (<xref ref-type="bibr" rid="B9">Deng 1992</xref>; <xref ref-type="bibr" rid="B45">Yao and Zhang 2016</xref>). Pollen grains of <italic><tp:taxon-name><tp:taxon-name-part taxon-name-part-type="genus" reg="Glochidion">G.</tp:taxon-name-part> <tp:taxon-name-part taxon-name-part-type="species" reg="lanceolatum">lanceolatum</tp:taxon-name-part></tp:taxon-name></italic> are smaller in size [polar axis (P) = 17.25 μm, equatorial axis (E) = 15.47 μm] and showed a 3–4-colporate aperture pattern (<xref ref-type="bibr" rid="B45">Yao and Zhang 2016</xref>). In contrast, pollen grains of <tp:taxon-name><tp:taxon-name-part taxon-name-part-type="genus" reg="Glochidion">G.</tp:taxon-name-part> <tp:taxon-name-part taxon-name-part-type="species" reg="zeylanicum">zeylanicum</tp:taxon-name-part> <tp:taxon-name-part taxon-name-part-type="infraspecific-rank">var.</tp:taxon-name-part> <tp:taxon-name-part taxon-name-part-type="variety" reg="zeylanicum">zeylanicum</tp:taxon-name-part></tp:taxon-name> are larger in size (P = 22.28 μm, E = 19.49μm) and showed a 4-colporate aperture pattern (<xref ref-type="bibr" rid="B45">Yao and Zhang 2016</xref>).</p></tp:treatment-sec><tp:treatment-sec sec-type="material" id="SECID0EAEBG"><title>Representative specimens examined.</title><p>China. Taiwan. Hsinchu Hsien, Peipu, <named-content xmlns:xlink="http://www.w3.org/1999/xlink" content-type="dwc:verbatimCoordinates" xlink:type="simple"><named-content content-type="geo-json" specific-use="{&#34;type&#34;:&#34;Point&#34;,&#34;coordinates&#34;:[121.051389,24.700000]}" id="NCID0EJEBG" xlink:type="simple">24°42'0"N, 121°3'5"E</named-content></named-content>, 12 January 1908, <italic>U. Mori s.n.</italic> (TAI); Hualien Hsien, Tungmen, Wunlan, at an elevation of 180–250 m, 23 November 1982, <italic>Y. Tateishi 16250</italic> (HAST); Keelung, <named-content xmlns:xlink="http://www.w3.org/1999/xlink" content-type="dwc:verbatimCoordinates" xlink:type="simple"><named-content content-type="geo-json" specific-use="{&#34;type&#34;:&#34;Point&#34;,&#34;coordinates&#34;:[121.735833,25.128611]}" id="NCID0EVEBG" xlink:type="simple">25°7'43"N, 121°44'9"E</named-content></named-content>, 8 September 1928, <italic>S. Sasaki s.n.</italic> (TAI); Kaohsiung, Shoushan, al. 400 m, 16 October 1985, <italic>S.Y. Lu 17379</italic> (HAST); Keelung, Ensorei, <named-content xmlns:xlink="http://www.w3.org/1999/xlink" content-type="dwc:verbatimCoordinates" xlink:type="simple"><named-content content-type="geo-json" specific-use="{&#34;type&#34;:&#34;Point&#34;,&#34;coordinates&#34;:[121.765556,25.125556]}" id="NCID0EBFBG" xlink:type="simple">25°7'32"N, 121°45'56"E</named-content></named-content>, 14 April 1929, <italic>S. Suzuki s.n.</italic> (TAI); Keelung, Hopingtao, <named-content xmlns:xlink="http://www.w3.org/1999/xlink" content-type="dwc:verbatimCoordinates" xlink:type="simple"><named-content content-type="geo-json" specific-use="{&#34;type&#34;:&#34;Point&#34;,&#34;coordinates&#34;:[121.751389,25.159167]}" id="NCID0ELFBG" xlink:type="simple">25°9'33"N, 121°45'5"E</named-content></named-content>, 8 December 1963, <italic>C.C. Chuang &amp; M.T. Kao 5541</italic> (PH, TAI); Ilan Hsien, Lotung, <named-content xmlns:xlink="http://www.w3.org/1999/xlink" content-type="dwc:verbatimCoordinates" xlink:type="simple"><named-content content-type="geo-json" specific-use="{&#34;type&#34;:&#34;Point&#34;,&#34;coordinates&#34;:[121.786944,24.682778]}" id="NCID0EVFBG" xlink:type="simple">24°40'58"N, 121°47'13"E</named-content></named-content>, 13 November 1932, <italic>S. Suziki 12348</italic> (TAI); Ilan Hsien, Suao, <named-content xmlns:xlink="http://www.w3.org/1999/xlink" content-type="dwc:verbatimCoordinates" xlink:type="simple"><named-content content-type="geo-json" specific-use="{&#34;type&#34;:&#34;Point&#34;,&#34;coordinates&#34;:[121.843889,24.592778]}" id="NCID0E6FBG" xlink:type="simple">24°35'34"N, 121°50'38"E</named-content></named-content>, <italic>Y.M. Hsu 113</italic> (TAI); Ilan Hsien, Lungtanhu, along the paved road surrounding the lake, at an elevation of 100 m, 23 January 1997, <italic>S.M. Liu 556</italic> (HAST); Ilan Hsien, Toucheng Town, TaHSI, Taoyuanku trail, at an elevation of 50 m, 16 November 2000, <italic>J.J. Chen 539</italic> (HAST); Miaoli Hsien, Zhuolan, at an elevation of 0–300 m, 10 July 2001, <italic>C.M. Wang 5060</italic> (IBSC); Pingtung Hsien, Manchou Hsiang, Chunhsing Bridge-Chiatulu, <named-content xmlns:xlink="http://www.w3.org/1999/xlink" content-type="dwc:verbatimCoordinates" xlink:type="simple"><named-content content-type="geo-json" specific-use="{&#34;type&#34;:&#34;Point&#34;,&#34;coordinates&#34;:[120.808056,22.021389]}" id="NCID0EPGBG" xlink:type="simple">22°01'17"N, 120°48'29"E</named-content></named-content>, at an elevation of 60–100, on broadleaf forest, 11 April 1998, <italic>C.M. Wang et al. 03069</italic> (PE); Pingtung Hsien, Peiyeh-Shanpaiwan, <named-content xmlns:xlink="http://www.w3.org/1999/xlink" content-type="dwc:verbatimCoordinates" xlink:type="simple"><named-content content-type="geo-json" specific-use="{&#34;type&#34;:&#34;Point&#34;,&#34;coordinates&#34;:[120.641944,22.701667]}" id="NCID0EZGBG" xlink:type="simple">22°42'6"N, 120°38'31"E</named-content></named-content>, 25 December 1930, <italic>S. Suzuki 6798</italic> (TAI); Pingtung Hsien, Shihtzu Hsiang, Shouchia-Mutan, <named-content xmlns:xlink="http://www.w3.org/1999/xlink" content-type="dwc:verbatimCoordinates" xlink:type="simple"><named-content content-type="geo-json" specific-use="{&#34;type&#34;:&#34;Point&#34;,&#34;coordinates&#34;:[120.830278,22.246111]}" id="NCID0EDHBG" xlink:type="simple">22°14'46"N, 120°49'49"E</named-content></named-content>, at an elevation of 420 m, roadside, 26 March 1999, <italic>C.M. Wang 03936</italic> (PE); Taipei, Muchihshan, <named-content xmlns:xlink="http://www.w3.org/1999/xlink" content-type="dwc:verbatimCoordinates" xlink:type="simple"><named-content content-type="geo-json" specific-use="{&#34;type&#34;:&#34;Point&#34;,&#34;coordinates&#34;:[121.584167,25.020833]}" id="NCID0ENHBG" xlink:type="simple">25°1'15"N, 121°35'3"E</named-content></named-content>, 12 April 1985, <italic>S.F. Huang 2780</italic> (TAI); Taipei, Peitou, <named-content xmlns:xlink="http://www.w3.org/1999/xlink" content-type="dwc:verbatimCoordinates" xlink:type="simple"><named-content content-type="geo-json" specific-use="{&#34;type&#34;:&#34;Point&#34;,&#34;coordinates&#34;:[121.495000,25.128333]}" id="NCID0EXHBG" xlink:type="simple">25°7'42"N, 121°29'42"E</named-content></named-content>, 13 December 1931, <italic>T. Suzuki 5904</italic> (TAI); Taipei, Tatungshan, <named-content xmlns:xlink="http://www.w3.org/1999/xlink" content-type="dwc:verbatimCoordinates" xlink:type="simple"><named-content content-type="geo-json" specific-use="{&#34;type&#34;:&#34;Point&#34;,&#34;coordinates&#34;:[121.525833,25.172778]}" id="NCID0EBIBG" xlink:type="simple">25°10'22"N, 121°31'33"E</named-content></named-content>, 30 December 1929, <italic>Y. Simada 1743C</italic> (TAI); Taipei, Wantan, <named-content xmlns:xlink="http://www.w3.org/1999/xlink" content-type="dwc:verbatimCoordinates" xlink:type="simple"><named-content content-type="geo-json" specific-use="{&#34;type&#34;:&#34;Point&#34;,&#34;coordinates&#34;:[121.530278,24.944167]}" id="NCID0ELIBG" xlink:type="simple">24°56'39"N, 121°31'49"E</named-content></named-content>, 21 March 1949, <italic>H. Keng 1008</italic> (TAI); Taipei, Chungho Shih: Yuan-Tung-Ssu, at an elevation of 50 m, 6 October 1989, <italic>C.H. Lin 258</italic> (HAST); Taipei, Linkou Hsien, Hou-hu, roadside, at an elevation of 100–200 m, 23 September 2000, <italic>C.L. Huang &amp; H.M. Chang 134</italic> (HAST); Taitung Hsien, Hungtou river, Lanyu, <named-content xmlns:xlink="http://www.w3.org/1999/xlink" content-type="dwc:verbatimCoordinates" xlink:type="simple"><named-content content-type="geo-json" specific-use="{&#34;type&#34;:&#34;Point&#34;,&#34;coordinates&#34;:[121.553611,22.030278]}" id="NCID0EZIBG" xlink:type="simple">22°1'49"N, 121°33'13"E</named-content></named-content>, <italic>T. Hosokawa 8048</italic> (TAI); Taitung Hsien, Lanyu Hsiang, Bridge Chungaichiao, roadside, 4 December 1996, <italic>T.Y.A. Yang et al. 07749</italic> (KUN); Taitung Hsien, Lanyu Hsiang, Langtao, Pond Hsiaotienchih, at an elevation of 180 m, roadside, 18 December 1997, <italic>T.Y.A. Yang et al. 09881</italic> (IBSC); Taitung Hsien, Lanyu Hsiang, Langtao, Pond Hsiaotienchih, at an elevation of 150–180 m, 9 July 1997, <italic>T.Y.A. Yang et al. 08598</italic> (IBSC); Taitung, Lanyu, Orchid Is., <named-content xmlns:xlink="http://www.w3.org/1999/xlink" content-type="dwc:verbatimCoordinates" xlink:type="simple"><named-content content-type="geo-json" specific-use="{&#34;type&#34;:&#34;Point&#34;,&#34;coordinates&#34;:[121.514444,22.056389]}" id="NCID0EJJBG" xlink:type="simple">22°3'23"N, 121°30'52"E</named-content></named-content>, <italic>T.C Huang et al. 10552</italic> (TAI).</p></tp:treatment-sec><tp:treatment-sec><!--Section generated to contain objects referenced in tp:taxon-treatment.--><fig id="F1" position="float" orientation="portrait"><object-id xmlns:xlink="http://www.w3.org/1999/xlink" content-type="doi" xlink:type="simple">10.3897/phytokeys.159.54839.figure1</object-id><object-id xmlns:xlink="http://www.w3.org/1999/xlink" content-type="arpha" xlink:type="simple">FC683DE4-FD89-5E66-834E-DC99BF6A39CE</object-id><label>Figure 1.</label><caption><p><bold>A</bold> holotype of <tp:taxon-name><tp:taxon-name-part taxon-name-part-type="genus" reg="Glochidion">Glochidion</tp:taxon-name-part> <tp:taxon-name-part taxon-name-part-type="species" reg="assamicum">assamicum</tp:taxon-name-part> <tp:taxon-name-part taxon-name-part-type="infraspecific-rank">var.</tp:taxon-name-part> <tp:taxon-name-part taxon-name-part-type="variety" reg="magnicapsulum">magnicapsulum</tp:taxon-name-part></tp:taxon-name> Croiatz &amp; Hara (<italic>A. Henry 117</italic>, A) <bold>B</bold> holotype of <italic><tp:taxon-name><tp:taxon-name-part taxon-name-part-type="genus" reg="Glochidion">G.</tp:taxon-name-part> <tp:taxon-name-part taxon-name-part-type="species" reg="kusukusense">kusukusense</tp:taxon-name-part></tp:taxon-name></italic> Hayata (<italic>B. Hayata &amp; S. Sasaki s.n.</italic>, TI) <bold>C</bold> lectotype of <italic><tp:taxon-name><tp:taxon-name-part taxon-name-part-type="genus" reg="Glochidion">G.</tp:taxon-name-part> <tp:taxon-name-part taxon-name-part-type="species" reg="lanceolatum">lanceolatum</tp:taxon-name-part></tp:taxon-name></italic> Hayata (<italic>T. Makino s.n.</italic>, TI) <bold>D</bold> holotype of <italic><tp:taxon-name><tp:taxon-name-part taxon-name-part-type="genus" reg="Glochidion">G.</tp:taxon-name-part> <tp:taxon-name-part taxon-name-part-type="species" reg="chademenosocarpum">chademenosocarpum</tp:taxon-name-part></tp:taxon-name></italic> Hayata (<italic>B. Hayata s.n.</italic>, TI) <bold>E</bold> isotype of <italic><tp:taxon-name><tp:taxon-name-part taxon-name-part-type="genus" reg="Glochidion">G.</tp:taxon-name-part> <tp:taxon-name-part taxon-name-part-type="species" reg="rubrum">rubrum</tp:taxon-name-part></tp:taxon-name></italic> Blume (<italic>C.L. von Blume s.n.</italic>, NY) <bold>F</bold> isolectotype of <italic><tp:taxon-name><tp:taxon-name-part taxon-name-part-type="genus" reg="Glochidion">G.</tp:taxon-name-part> <tp:taxon-name-part taxon-name-part-type="species" reg="suishaense">suishaense</tp:taxon-name-part></tp:taxon-name></italic> Hayata (<italic>B. Hayata s.n.</italic>, TI).</p></caption><graphic xmlns:xlink="http://www.w3.org/1999/xlink" xlink:href="phytokeys-159-137-g001.jpg" position="float" orientation="portrait" xlink:type="simple" id="oo_449558.jpg"><uri content-type="original_file" xlink:type="simple">https://binary.pensoft.net/fig/449558</uri></graphic></fig><fig id="F2" position="float" orientation="portrait"><object-id xmlns:xlink="http://www.w3.org/1999/xlink" content-type="doi" xlink:type="simple">10.3897/phytokeys.159.54839.figure2</object-id><object-id xmlns:xlink="http://www.w3.org/1999/xlink" content-type="arpha" xlink:type="simple">CDC9D7BF-634C-5960-9BDC-5B1B62DF6BEE</object-id><label>Figure 2.</label><caption><p>General morphology of <italic><tp:taxon-name><tp:taxon-name-part taxon-name-part-type="genus" reg="Glochidion">Glochidion</tp:taxon-name-part></tp:taxon-name></italic><bold>A–C</bold><tp:taxon-name><tp:taxon-name-part taxon-name-part-type="genus" reg="Glochidion">G.</tp:taxon-name-part> <tp:taxon-name-part taxon-name-part-type="species" reg="acuminatum">acuminatum</tp:taxon-name-part> <tp:taxon-name-part taxon-name-part-type="infraspecific-rank">var.</tp:taxon-name-part> <tp:taxon-name-part taxon-name-part-type="variety" reg="acuminatum">acuminatum</tp:taxon-name-part></tp:taxon-name> Müll. Arg <bold>D, E, H</bold><italic><tp:taxon-name><tp:taxon-name-part taxon-name-part-type="genus" reg="Glochidion">G.</tp:taxon-name-part> <tp:taxon-name-part taxon-name-part-type="species" reg="ellipticum">ellipticum</tp:taxon-name-part></tp:taxon-name></italic> Wight <bold>F, G</bold><italic><tp:taxon-name><tp:taxon-name-part taxon-name-part-type="genus" reg="Glochidion">G.</tp:taxon-name-part> <tp:taxon-name-part taxon-name-part-type="species" reg="lanceolatum">lanceolatum</tp:taxon-name-part></tp:taxon-name></italic> Hayata <bold>I–K</bold><italic><tp:taxon-name><tp:taxon-name-part taxon-name-part-type="genus" reg="Glochidion">G.</tp:taxon-name-part> <tp:taxon-name-part taxon-name-part-type="species" reg="philippicum">philippicum</tp:taxon-name-part></tp:taxon-name></italic> (Cav.) C.B. Rob <bold>L, P</bold><italic><tp:taxon-name><tp:taxon-name-part taxon-name-part-type="genus" reg="Glochidion">G.</tp:taxon-name-part> <tp:taxon-name-part taxon-name-part-type="species" reg="puberum">puberum</tp:taxon-name-part></tp:taxon-name></italic> (L.) Hutch <bold>M–O</bold><italic><tp:taxon-name><tp:taxon-name-part taxon-name-part-type="genus" reg="Glochidion">G.</tp:taxon-name-part> <tp:taxon-name-part taxon-name-part-type="species" reg="rubrum">rubrum</tp:taxon-name-part></tp:taxon-name></italic> Blume <bold>Q–S</bold><tp:taxon-name><tp:taxon-name-part taxon-name-part-type="genus" reg="Glochidion">G.</tp:taxon-name-part> <tp:taxon-name-part taxon-name-part-type="species" reg="zeylanicum">zeylanicum</tp:taxon-name-part> <tp:taxon-name-part taxon-name-part-type="infraspecific-rank">var.</tp:taxon-name-part> <tp:taxon-name-part taxon-name-part-type="variety" reg="zeylanicum">zeylanicum</tp:taxon-name-part></tp:taxon-name> (Gaertn.) A. Juss <bold>T–V</bold><tp:taxon-name><tp:taxon-name-part taxon-name-part-type="genus" reg="Glochidion">G.</tp:taxon-name-part> <tp:taxon-name-part taxon-name-part-type="species" reg="zeylanicum">zeylanicum</tp:taxon-name-part> <tp:taxon-name-part taxon-name-part-type="infraspecific-rank">var.</tp:taxon-name-part> <tp:taxon-name-part taxon-name-part-type="variety" reg="tomentosum">tomentosum</tp:taxon-name-part></tp:taxon-name> Trimen <bold>A, D, F, I, M, R, T</bold> female flowers <bold>B, E, J, S, U</bold> male flowers <bold>C, G, H, K, N–Q, V</bold> fruits <bold>L</bold> female flowers and male flowers <bold>N</bold> male flowers and fruits. Photographs: <bold>A–C, F, G, I–K, M–O, Q–U</bold> by A. Kawakita (Kyoto University, Japan) <bold>D–E, H, L, P</bold> by G. Yao <bold>V</bold> Z.Q. Song.</p></caption><graphic xmlns:xlink="http://www.w3.org/1999/xlink" xlink:href="phytokeys-159-137-g002.jpg" position="float" orientation="portrait" xlink:type="simple" id="oo_449559.jpg"><uri content-type="original_file" xlink:type="simple">https://binary.pensoft.net/fig/449559</uri></graphic></fig><fig id="F5" position="float" orientation="portrait"><object-id xmlns:xlink="http://www.w3.org/1999/xlink" content-type="doi" xlink:type="simple">10.3897/phytokeys.159.54839.figure5</object-id><object-id xmlns:xlink="http://www.w3.org/1999/xlink" content-type="arpha" xlink:type="simple">4B846CEF-56FA-5286-A017-A958D0C6C168</object-id><label>Figure 5.</label><caption><p>Morphological comparison between <italic><tp:taxon-name><tp:taxon-name-part taxon-name-part-type="genus" reg="Glochidion">Glochidion</tp:taxon-name-part> <tp:taxon-name-part taxon-name-part-type="species" reg="lanyuense">lanyuense</tp:taxon-name-part></tp:taxon-name></italic> Gang Yao &amp; S.X. Luo and <italic><tp:taxon-name><tp:taxon-name-part taxon-name-part-type="genus" reg="Glochidion">G.</tp:taxon-name-part> <tp:taxon-name-part taxon-name-part-type="species" reg="lanceolatum">lanceolatum</tp:taxon-name-part></tp:taxon-name></italic> Hayata <bold>A, C, E, G, I, L</bold><italic><tp:taxon-name><tp:taxon-name-part taxon-name-part-type="genus" reg="Glochidion">G.</tp:taxon-name-part> <tp:taxon-name-part taxon-name-part-type="species" reg="lanyuense">lanyuense</tp:taxon-name-part></tp:taxon-name></italic><bold>B, D, F, H, J, K, M</bold><italic><tp:taxon-name><tp:taxon-name-part taxon-name-part-type="genus" reg="Glochidion">G.</tp:taxon-name-part> <tp:taxon-name-part taxon-name-part-type="species" reg="lanceolatum">lanceolatum</tp:taxon-name-part></tp:taxon-name></italic><bold>A, B</bold> female flower <bold>C, D</bold> ovary and style <bold>E, F</bold> pedicle of female flower <bold>G, H</bold> general view of style <bold>I–K</bold> female flowers (shown by arrowheads) <bold>L, M</bold> fruit. Scar bars: 1 mm (<bold>A–H</bold>); 3 mm (<bold>I–K</bold>); 5 mm (<bold>L</bold>).</p></caption><graphic xmlns:xlink="http://www.w3.org/1999/xlink" xlink:href="phytokeys-159-137-g005.jpg" position="float" orientation="portrait" xlink:type="simple" id="oo_449562.jpg"><uri content-type="original_file" xlink:type="simple">https://binary.pensoft.net/fig/449562</uri></graphic></fig></tp:treatment-sec><ref-list><ref id="B14"><mixed-citation xmlns:xlink="http://www.w3.org/1999/xlink" xlink:type="simple"><person-group><name name-style="western"><surname>Govaerts</surname><given-names>R</given-names></name><name name-style="western"><surname>Dransfield</surname><given-names>J</given-names></name><name name-style="western"><surname>Zona</surname><given-names>S</given-names></name><name name-style="western"><surname>Hodel</surname><given-names>DR</given-names></name><name name-style="western"><surname>Henderson</surname><given-names>A</given-names></name></person-group> (<year>2019</year>) World Checklist of <tp:taxon-name><tp:taxon-name-part taxon-name-part-type="family">Phyllanthaceae</tp:taxon-name-part></tp:taxon-name>. Facilitated by the Royal Botanic Gardens, Kew. <ext-link xlink:type="simple" ext-link-type="uri" xlink:href="http://wcsp.science.kew.org">http://wcsp.science.kew.org</ext-link> [accessed 25 May 2020]</mixed-citation></ref><ref id="B17"><mixed-citation xmlns:xlink="http://www.w3.org/1999/xlink" xlink:type="simple"><person-group><name name-style="western"><surname>Hayata</surname><given-names>B</given-names></name></person-group> (<year>1920</year>) <article-title>Icones Plantarum Formosanarum Bureau Productive Industris.</article-title><source>Taipei</source><volume>9</volume>: <fpage>94</fpage>–<lpage>97</lpage>.</mixed-citation></ref><ref id="B20"><mixed-citation xmlns:xlink="http://www.w3.org/1999/xlink" xlink:type="simple"><person-group><name name-style="western"><surname>Hsu</surname><given-names>YS</given-names></name><name name-style="western"><surname>Lu</surname><given-names>FY</given-names></name><name name-style="western"><surname>Deng</surname><given-names>SL</given-names></name><name name-style="western"><surname>Liaw</surname><given-names>JC</given-names></name></person-group> (<year>2006</year>) <article-title>A taxonomic study of the <italic><tp:taxon-name><tp:taxon-name-part taxon-name-part-type="genus">Glochidion</tp:taxon-name-part></tp:taxon-name></italic> (<tp:taxon-name><tp:taxon-name-part taxon-name-part-type="family">Euphorbiaceae</tp:taxon-name-part></tp:taxon-name>) of Taiwan.</article-title><source>Quarterly Journal of Forest Research</source><volume>28</volume>: <fpage>49</fpage>–<lpage>68</lpage>.</mixed-citation></ref><ref id="B28"><mixed-citation xmlns:xlink="http://www.w3.org/1999/xlink" xlink:type="simple"><person-group><name name-style="western"><surname>Li</surname><given-names>PT</given-names></name></person-group> (<year>1994</year>) <italic><tp:taxon-name><tp:taxon-name-part taxon-name-part-type="genus">Glochidion</tp:taxon-name-part></tp:taxon-name></italic>. Flora Republica Popularis Sinicae. Tomus 44. <tp:taxon-name><tp:taxon-name-part taxon-name-part-type="division">Angiospermae</tp:taxon-name-part></tp:taxon-name><tp:taxon-name><tp:taxon-name-part taxon-name-part-type="class">Dicotyledoneae</tp:taxon-name-part></tp:taxon-name><tp:taxon-name><tp:taxon-name-part taxon-name-part-type="family">Euphorbiaceae</tp:taxon-name-part></tp:taxon-name>. Science Press, Beijing, 133–162.</mixed-citation></ref><ref id="B9"><mixed-citation xmlns:xlink="http://www.w3.org/1999/xlink" xlink:type="simple"><person-group><name name-style="western"><surname>Deng</surname><given-names>MZ</given-names></name></person-group> (<year>1992</year>) <source>A taxonomic study of <tp:taxon-name><tp:taxon-name-part taxon-name-part-type="tribe">Phyllantheae</tp:taxon-name-part></tp:taxon-name> (<tp:taxon-name><tp:taxon-name-part taxon-name-part-type="family">Euphorbiaceae</tp:taxon-name-part></tp:taxon-name>) of Taiwan.</source><publisher-name>MSc thesis</publisher-name>, <publisher-loc>Taiwan</publisher-loc>, <size units="page">114 pp</size>.</mixed-citation></ref><ref id="B45"><mixed-citation xmlns:xlink="http://www.w3.org/1999/xlink" xlink:type="simple"><person-group><name name-style="western"><surname>Yao</surname><given-names>G</given-names></name><name name-style="western"><surname>Zhang</surname><given-names>DX</given-names></name></person-group> (<year>2016</year>) <article-title>Pollen morphology of Chinese <italic><tp:taxon-name><tp:taxon-name-part taxon-name-part-type="genus">Glochidion</tp:taxon-name-part></tp:taxon-name></italic> (<tp:taxon-name><tp:taxon-name-part taxon-name-part-type="family">Phyllanthaceae</tp:taxon-name-part></tp:taxon-name>) and its taxonomic implications.</article-title><source>Nordic Journal of Botany</source><volume>34</volume>(<issue>1</issue>): <fpage>102</fpage>–<lpage>110</lpage>. <ext-link xlink:type="simple" ext-link-type="doi" xlink:href="10.1111/njb.00912">https://doi.org/10.1111/njb.00912</ext-link></mixed-citation></ref></ref-list></tp:taxon-treatment>
