# Supplementary material for: Taxonomic revision of the genus Glochidion (Phyllanthaceae) in Taiwan, China
Source: PhytoKeys. 2020 Sep 3;159:137–59. doi: 10.3897/phytokeys.159.54839 (PMC7483396; doi:10.3897/phytokeys.159.54839)
Supplement: XML Treatment for Glochidion lanyuense [file phytokeys.159.54839-treatment5.xml]

<!DOCTYPE tp:taxon-treatment
  PUBLIC "-//TaxonX//DTD Taxonomic Treatment Publishing DTD v0 20100105//EN" "tax-treatment-NSO.dtd">
<tp:taxon-treatment xmlns:tp="http://www.plazi.org/taxpub"><tp:treatment-meta><kwd-group><label>Taxon classification</label><kwd><named-content xmlns:xlink="http://www.w3.org/1999/xlink" content-type="kingdom">Plantae</named-content></kwd><kwd><named-content xmlns:xlink="http://www.w3.org/1999/xlink" content-type="order">Malpighiales</named-content></kwd><kwd><named-content xmlns:xlink="http://www.w3.org/1999/xlink" content-type="family">Phyllanthaceae</named-content></kwd></kwd-group><mixed-citation publication-type="journal"><person-group><name><surname>Yao</surname><given-names>Gang</given-names></name><name><surname>Song</surname><given-names>Zhu-Qiu</given-names></name><name><surname>Xue</surname><given-names>Bin-E</given-names></name><name><surname>Shi</surname><given-names>Shi</given-names></name><name><surname>Li</surname><given-names>Yu-Ling</given-names></name><name><surname>Luo</surname><given-names>Shi-Xiao</given-names></name></person-group><article-title>Taxonomic revision of the genus <italic><tp:taxon-name><tp:taxon-name-part taxon-name-part-type="genus" reg="Glochidion">Glochidion</tp:taxon-name-part></tp:taxon-name></italic> (<tp:taxon-name><tp:taxon-name-part taxon-name-part-type="family">Phyllanthaceae</tp:taxon-name-part></tp:taxon-name>) in Taiwan, China</article-title><source>PhytoKeys</source><day>03</day><month>9</month><year>2020</year><volume>159</volume><fpage>137</fpage><lpage>159</lpage><pub-id pub-id-type="doi">10.3897/phytokeys.159.54839</pub-id></mixed-citation></tp:treatment-meta><tp:nomenclature><label>4.</label><tp:taxon-name><object-id xmlns:xlink="http://www.w3.org/1999/xlink" content-type="arpha" xlink:type="simple">4C3E179F-595E-5403-B738-DD639DFE5B8D</object-id>
            <tp:taxon-name-part taxon-name-part-type="genus" reg="Glochidion">Glochidion</tp:taxon-name-part>
            <tp:taxon-name-part taxon-name-part-type="species" reg="lanyuense">lanyuense</tp:taxon-name-part>
            <object-id xmlns:xlink="http://www.w3.org/1999/xlink" content-type="ipni" xlink:type="simple">urn:lsid:ipni.org:names:77211389-1</object-id>
          </tp:taxon-name><tp:taxon-authority>Gang Yao &amp; S.X. Luo</tp:taxon-authority><tp:taxon-status xmlns:xlink="http://www.w3.org/1999/xlink" xlink:type="simple">sp. nov.</tp:taxon-status><xref ref-type="fig" rid="F4">Figures 4</xref><xref ref-type="fig" rid="F5">, 5B, D, F, H, J, K, M</xref></tp:nomenclature><tp:treatment-sec sec-type="diagnosis" id="SECID0ECLBG"><title>Diagnosis.</title><p>The species is morphologically similar to <italic><tp:taxon-name><tp:taxon-name-part taxon-name-part-type="genus" reg="Glochidion">G.</tp:taxon-name-part> <tp:taxon-name-part taxon-name-part-type="species" reg="lanceolatum">lanceolatum</tp:taxon-name-part></tp:taxon-name></italic>, but differs by its female flowers usually solitary or rarely two in axillary, pedicel of female flowers and ovaries usually densely strigose, styles ovoid column and strigose at base, and fruits ca. 10 mm in diameter.</p><fig id="F4" position="float" orientation="portrait"><object-id xmlns:xlink="http://www.w3.org/1999/xlink" content-type="doi" xlink:type="simple">10.3897/phytokeys.159.54839.figure4</object-id><object-id xmlns:xlink="http://www.w3.org/1999/xlink" content-type="arpha" xlink:type="simple">C574EC48-CB3A-5B19-96C1-A3DF8B330B4B</object-id><label>Figure 4.</label><caption><p><italic><tp:taxon-name><tp:taxon-name-part taxon-name-part-type="genus" reg="Glochidion">Glochidion</tp:taxon-name-part> <tp:taxon-name-part taxon-name-part-type="species" reg="lanyuense">lanyuense</tp:taxon-name-part></tp:taxon-name></italic> Gang Yao &amp; S.X. Luo, sp. nov. (based on the holotype, drawn by Y.X. Liu) <bold>A</bold> habit <bold>B</bold> ovary and style <bold>C</bold> female flower <bold>D</bold> male flower.</p></caption><graphic xmlns:xlink="http://www.w3.org/1999/xlink" xlink:href="phytokeys-159-137-g004.jpg" position="float" orientation="portrait" xlink:type="simple" id="oo_449561.jpg"><uri content-type="original_file" xlink:type="simple">https://binary.pensoft.net/fig/449561</uri></graphic></fig></tp:treatment-sec><tp:treatment-sec sec-type="material" id="SECID0ETMBG"><title>Type.</title><p>China. Taiwan, Taitung Hien, Lanyu Hsiang, Hongtoucun, on roadsides of broadleaf forest, <named-content xmlns:xlink="http://www.w3.org/1999/xlink" content-type="dwc:verbatimCoordinates" xlink:type="simple"><named-content content-type="geo-json" specific-use="{&#34;type&#34;:&#34;Point&#34;,&#34;coordinates&#34;:[121.557500,22.016667]}" id="NCID0E3MBG" xlink:type="simple">22°01'00"N, 121°33'27"E</named-content></named-content>, at an elevation of 1–10 m, 16 September 1998, <italic>C.M. Wang 03521</italic> (holotype: IBSC-0330741!).</p></tp:treatment-sec><tp:treatment-sec sec-type="description" id="SECID0EDNBG"><title>Description.</title><p>Shrubs or treelets, monoecious; branchlets pubescent. Leaf blade oblong ovate, or elliptic, 6–10 × 3–4.5 cm, papery, slightly leathery, with apex acuminate or acute, and base broadly cuneate or rounded, glabrous in both surface; lateral veins 6–7 pairs, prominent beneath. Petiole 4–7 mm long, glabrous. Stipules broadly triangular, 1–1.5 mm long. Flowers in axillary solitarily or two. Male flowers: pedicles ca. 5 mm long, glabrous; sepals 6, oblong or ovate, biseriate, glabrous; stamens 3, 1–1.2 mm long. Female flowers: pedicles ca. 1 mm long, usually densely strigose; sepals 6, ovoid-triangular or ovate, biseriate, sparsely tomentose; ovary depressed globose, 5–6-locular, densely strigose; style connate into a cylindrical column, ca. 0.5 mm long, truncate at apex, densely strigose at base, 5–6-lobed apex, and then shallowly 2-lobed for each lobes. Capsules depressed globose, ca. 10 mm in diameter, sub-glabrous, 5–6-grooved.</p></tp:treatment-sec><tp:treatment-sec sec-type="distribution" id="SECID0EINBG"><title>Distribution and habitat.</title><p>The species is known only from its type locality, Lanyu island of Taiwan, China. It grows on roadsides of broadleaf forest at low altitude.</p></tp:treatment-sec><tp:treatment-sec sec-type="etymology" id="SECID0ENNBG"><title>Etymology.</title><p><italic><tp:taxon-name><tp:taxon-name-part taxon-name-part-type="genus" reg="Glochidion">Glochidion</tp:taxon-name-part> <tp:taxon-name-part taxon-name-part-type="species" reg="lanyuense">lanyuense</tp:taxon-name-part></tp:taxon-name></italic> is named after its type locality, Lanyu island of Taiwan.</p></tp:treatment-sec><tp:treatment-sec sec-type="Taxonomic discussion" id="SECID0E5NBG"><title>Taxonomic discussion.</title><p><italic><tp:taxon-name><tp:taxon-name-part taxon-name-part-type="genus" reg="Glochidion">Glochidion</tp:taxon-name-part> <tp:taxon-name-part taxon-name-part-type="species" reg="lanyuense">lanyuense</tp:taxon-name-part></tp:taxon-name></italic> is quite different from all of the other <italic><tp:taxon-name><tp:taxon-name-part taxon-name-part-type="genus" reg="Glochidion">Glochidion</tp:taxon-name-part></tp:taxon-name></italic> species recorded from China, Japan, and the Philippines by its special characters of female flowers. It is similar to <italic><tp:taxon-name><tp:taxon-name-part taxon-name-part-type="genus" reg="Glochidion">G.</tp:taxon-name-part> <tp:taxon-name-part taxon-name-part-type="species" reg="lanceolatum">lanceolatum</tp:taxon-name-part></tp:taxon-name></italic> in habit, but differs (Table <xref ref-type="table" rid="T1">1</xref>) in its female flowers which are usually solitary or rarely two in axillary (Figure <xref ref-type="fig" rid="F5">5J, K</xref>), pedicel of female flowers and ovaries are usually densely strigose (Figure <xref ref-type="fig" rid="F5">5B, D, F</xref>), style connate into a short cylindrical column (Figure <xref ref-type="fig" rid="F5">5D, H</xref>), stamens 3, capsules ca. 10 mm in diameter and 5–6-grooved (Figure <xref ref-type="fig" rid="F5">5M</xref>). In contrast, the species <italic><tp:taxon-name><tp:taxon-name-part taxon-name-part-type="genus" reg="Glochidion">G.</tp:taxon-name-part> <tp:taxon-name-part taxon-name-part-type="species" reg="lanceolatum">lanceolatum</tp:taxon-name-part></tp:taxon-name></italic> has multiple female flowers (usually 6–15) in supra-axillary cymes (Figures <xref ref-type="fig" rid="F2">2F</xref>, <xref ref-type="fig" rid="F5">5I</xref>) or rarely axillary, pedicel of female flowers and ovaries are glabrous (Figure <xref ref-type="fig" rid="F5">5A, C, E</xref>), styles sub-conical Figure <xref ref-type="fig" rid="F5">5C, G</xref>), stamens 4–6, fruits 6–7 mm in diameter and shallowly 4- or 6-grooved or obscurely grooved (Figures <xref ref-type="fig" rid="F2">2G</xref>, <xref ref-type="fig" rid="F5">5L</xref>). Additionally, as revealed in our previous palynological study (<xref ref-type="bibr" rid="B45">Yao and Zhang 2016</xref>), pollen grains of <italic><tp:taxon-name><tp:taxon-name-part taxon-name-part-type="genus" reg="Glochidion">G.</tp:taxon-name-part> <tp:taxon-name-part taxon-name-part-type="species" reg="lanyuense">lanyuense</tp:taxon-name-part></tp:taxon-name></italic> (recorded as <italic><tp:taxon-name><tp:taxon-name-part taxon-name-part-type="genus" reg="Glochidion">Glochidion</tp:taxon-name-part></tp:taxon-name> sp.3</italic> in <xref ref-type="bibr" rid="B45">Yao and Zhang 2016</xref>) were much larger in size (P = 21.01 μm, E = 21.12 μm), 4-colporate in aperture system, and rugulate in exine ornamentation. While pollen grains of <italic><tp:taxon-name><tp:taxon-name-part taxon-name-part-type="genus" reg="Glochidion">G.</tp:taxon-name-part> <tp:taxon-name-part taxon-name-part-type="species" reg="lanceolatum">lanceolatum</tp:taxon-name-part></tp:taxon-name></italic> were smaller in size (P = 17.25 μm, E = 15.47 μm), 3–4-colporate, and regular reticulate in exine ornamentation, all of these characters are also consistent with the observation of <xref ref-type="bibr" rid="B9">Deng (1992)</xref>. The rugulate ornamentation observed in pollen grains of the new species seems to be very different from those of other Taiwanese <italic><tp:taxon-name><tp:taxon-name-part taxon-name-part-type="genus" reg="Glochidion">Glochidion</tp:taxon-name-part></tp:taxon-name></italic> species observed previously (<xref ref-type="bibr" rid="B9">Deng 1992</xref>; <xref ref-type="bibr" rid="B45">Yao and Zhang 2016</xref>).</p><fig id="F5" position="float" orientation="portrait"><object-id xmlns:xlink="http://www.w3.org/1999/xlink" content-type="doi" xlink:type="simple">10.3897/phytokeys.159.54839.figure5</object-id><object-id xmlns:xlink="http://www.w3.org/1999/xlink" content-type="arpha" xlink:type="simple">4B846CEF-56FA-5286-A017-A958D0C6C168</object-id><label>Figure 5.</label><caption><p>Morphological comparison between <italic><tp:taxon-name><tp:taxon-name-part taxon-name-part-type="genus" reg="Glochidion">Glochidion</tp:taxon-name-part> <tp:taxon-name-part taxon-name-part-type="species" reg="lanyuense">lanyuense</tp:taxon-name-part></tp:taxon-name></italic> Gang Yao &amp; S.X. Luo and <italic><tp:taxon-name><tp:taxon-name-part taxon-name-part-type="genus" reg="Glochidion">G.</tp:taxon-name-part> <tp:taxon-name-part taxon-name-part-type="species" reg="lanceolatum">lanceolatum</tp:taxon-name-part></tp:taxon-name></italic> Hayata <bold>A, C, E, G, I, L</bold><italic><tp:taxon-name><tp:taxon-name-part taxon-name-part-type="genus" reg="Glochidion">G.</tp:taxon-name-part> <tp:taxon-name-part taxon-name-part-type="species" reg="lanyuense">lanyuense</tp:taxon-name-part></tp:taxon-name></italic><bold>B, D, F, H, J, K, M</bold><italic><tp:taxon-name><tp:taxon-name-part taxon-name-part-type="genus" reg="Glochidion">G.</tp:taxon-name-part> <tp:taxon-name-part taxon-name-part-type="species" reg="lanceolatum">lanceolatum</tp:taxon-name-part></tp:taxon-name></italic><bold>A, B</bold> female flower <bold>C, D</bold> ovary and style <bold>E, F</bold> pedicle of female flower <bold>G, H</bold> general view of style <bold>I–K</bold> female flowers (shown by arrowheads) <bold>L, M</bold> fruit. Scar bars: 1 mm (<bold>A–H</bold>); 3 mm (<bold>I–K</bold>); 5 mm (<bold>L</bold>).</p></caption><graphic xmlns:xlink="http://www.w3.org/1999/xlink" xlink:href="phytokeys-159-137-g005.jpg" position="float" orientation="portrait" xlink:type="simple" id="oo_449562.jpg"><uri content-type="original_file" xlink:type="simple">https://binary.pensoft.net/fig/449562</uri></graphic></fig><table-wrap id="T1" position="float" orientation="portrait"><label>Table 1.</label><caption><p>Morphological comparison between <italic><tp:taxon-name><tp:taxon-name-part taxon-name-part-type="genus" reg="Glochidion">Glochidion</tp:taxon-name-part> <tp:taxon-name-part taxon-name-part-type="species" reg="lanceolatum">lanceolatum</tp:taxon-name-part></tp:taxon-name></italic> Hayata and <italic><tp:taxon-name><tp:taxon-name-part taxon-name-part-type="genus" reg="Glochidion">G.</tp:taxon-name-part> <tp:taxon-name-part taxon-name-part-type="species" reg="lanyuense">lanyuense</tp:taxon-name-part></tp:taxon-name></italic> Gang Yao &amp; S.X. Luo.</p></caption><table id="TID0E4NAI" rules="all"><tbody><tr><th rowspan="1" colspan="1">Traits</th><th rowspan="1" colspan="1">
                    <italic><tp:taxon-name><tp:taxon-name-part taxon-name-part-type="genus" reg="Glochidion">Glochidion</tp:taxon-name-part> <tp:taxon-name-part taxon-name-part-type="species" reg="lanceolatum">lanceolatum</tp:taxon-name-part></tp:taxon-name></italic>
                  </th><th rowspan="1" colspan="1">
                    <italic><tp:taxon-name><tp:taxon-name-part taxon-name-part-type="genus" reg="Glochidion">Glochidion</tp:taxon-name-part> <tp:taxon-name-part taxon-name-part-type="species" reg="lanyuense">lanyuense</tp:taxon-name-part></tp:taxon-name></italic>
                  </th></tr><tr><td rowspan="1" colspan="1">Female flower</td><td rowspan="1" colspan="1">6–15 female flowers usually in supra-axillary cymes or rarely axillary</td><td rowspan="1" colspan="1">Solitary or rarely two in axillary</td></tr><tr><td rowspan="1" colspan="1">Pedicel of female flower</td><td rowspan="1" colspan="1">Glabrous</td><td rowspan="1" colspan="1">Densely strigose</td></tr><tr><td rowspan="1" colspan="1">Ovary</td><td rowspan="1" colspan="1">Glabrous, or rarely pubescent</td><td rowspan="1" colspan="1">Densely strigose</td></tr><tr><td rowspan="1" colspan="1">Style</td><td rowspan="1" colspan="1">Sub-conical</td><td rowspan="1" colspan="1">Short cylindric column</td></tr><tr><td rowspan="1" colspan="1">Stamen</td><td rowspan="1" colspan="1">4–6</td><td rowspan="1" colspan="1">3</td></tr><tr><td rowspan="1" colspan="1">Fruit</td><td rowspan="1" colspan="1">Glabrous, 6–7 mm in diameter, usually grooved obscurely or shallowly 4–6-grooved</td><td rowspan="1" colspan="1">Sub-glabrous, ca. 10 mm in diameter, 5–6-grooved</td></tr></tbody></table></table-wrap></tp:treatment-sec><tp:treatment-sec><!--Section generated to contain objects referenced in tp:taxon-treatment.--><fig id="F2" position="float" orientation="portrait"><object-id xmlns:xlink="http://www.w3.org/1999/xlink" content-type="doi" xlink:type="simple">10.3897/phytokeys.159.54839.figure2</object-id><object-id xmlns:xlink="http://www.w3.org/1999/xlink" content-type="arpha" xlink:type="simple">CDC9D7BF-634C-5960-9BDC-5B1B62DF6BEE</object-id><label>Figure 2.</label><caption><p>General morphology of <italic><tp:taxon-name><tp:taxon-name-part taxon-name-part-type="genus" reg="Glochidion">Glochidion</tp:taxon-name-part></tp:taxon-name></italic><bold>A–C</bold><tp:taxon-name><tp:taxon-name-part taxon-name-part-type="genus" reg="Glochidion">G.</tp:taxon-name-part> <tp:taxon-name-part taxon-name-part-type="species" reg="acuminatum">acuminatum</tp:taxon-name-part> <tp:taxon-name-part taxon-name-part-type="infraspecific-rank">var.</tp:taxon-name-part> <tp:taxon-name-part taxon-name-part-type="variety" reg="acuminatum">acuminatum</tp:taxon-name-part></tp:taxon-name> Müll. Arg <bold>D, E, H</bold><italic><tp:taxon-name><tp:taxon-name-part taxon-name-part-type="genus" reg="Glochidion">G.</tp:taxon-name-part> <tp:taxon-name-part taxon-name-part-type="species" reg="ellipticum">ellipticum</tp:taxon-name-part></tp:taxon-name></italic> Wight <bold>F, G</bold><italic><tp:taxon-name><tp:taxon-name-part taxon-name-part-type="genus" reg="Glochidion">G.</tp:taxon-name-part> <tp:taxon-name-part taxon-name-part-type="species" reg="lanceolatum">lanceolatum</tp:taxon-name-part></tp:taxon-name></italic> Hayata <bold>I–K</bold><italic><tp:taxon-name><tp:taxon-name-part taxon-name-part-type="genus" reg="Glochidion">G.</tp:taxon-name-part> <tp:taxon-name-part taxon-name-part-type="species" reg="philippicum">philippicum</tp:taxon-name-part></tp:taxon-name></italic> (Cav.) C.B. Rob <bold>L, P</bold><italic><tp:taxon-name><tp:taxon-name-part taxon-name-part-type="genus" reg="Glochidion">G.</tp:taxon-name-part> <tp:taxon-name-part taxon-name-part-type="species" reg="puberum">puberum</tp:taxon-name-part></tp:taxon-name></italic> (L.) Hutch <bold>M–O</bold><italic><tp:taxon-name><tp:taxon-name-part taxon-name-part-type="genus" reg="Glochidion">G.</tp:taxon-name-part> <tp:taxon-name-part taxon-name-part-type="species" reg="rubrum">rubrum</tp:taxon-name-part></tp:taxon-name></italic> Blume <bold>Q–S</bold><tp:taxon-name><tp:taxon-name-part taxon-name-part-type="genus" reg="Glochidion">G.</tp:taxon-name-part> <tp:taxon-name-part taxon-name-part-type="species" reg="zeylanicum">zeylanicum</tp:taxon-name-part> <tp:taxon-name-part taxon-name-part-type="infraspecific-rank">var.</tp:taxon-name-part> <tp:taxon-name-part taxon-name-part-type="variety" reg="zeylanicum">zeylanicum</tp:taxon-name-part></tp:taxon-name> (Gaertn.) A. Juss <bold>T–V</bold><tp:taxon-name><tp:taxon-name-part taxon-name-part-type="genus" reg="Glochidion">G.</tp:taxon-name-part> <tp:taxon-name-part taxon-name-part-type="species" reg="zeylanicum">zeylanicum</tp:taxon-name-part> <tp:taxon-name-part taxon-name-part-type="infraspecific-rank">var.</tp:taxon-name-part> <tp:taxon-name-part taxon-name-part-type="variety" reg="tomentosum">tomentosum</tp:taxon-name-part></tp:taxon-name> Trimen <bold>A, D, F, I, M, R, T</bold> female flowers <bold>B, E, J, S, U</bold> male flowers <bold>C, G, H, K, N–Q, V</bold> fruits <bold>L</bold> female flowers and male flowers <bold>N</bold> male flowers and fruits. Photographs: <bold>A–C, F, G, I–K, M–O, Q–U</bold> by A. Kawakita (Kyoto University, Japan) <bold>D–E, H, L, P</bold> by G. Yao <bold>V</bold> Z.Q. Song.</p></caption><graphic xmlns:xlink="http://www.w3.org/1999/xlink" xlink:href="phytokeys-159-137-g002.jpg" position="float" orientation="portrait" xlink:type="simple" id="oo_449559.jpg"><uri content-type="original_file" xlink:type="simple">https://binary.pensoft.net/fig/449559</uri></graphic></fig></tp:treatment-sec><ref-list><ref id="B45"><mixed-citation xmlns:xlink="http://www.w3.org/1999/xlink" xlink:type="simple"><person-group><name name-style="western"><surname>Yao</surname><given-names>G</given-names></name><name name-style="western"><surname>Zhang</surname><given-names>DX</given-names></name></person-group> (<year>2016</year>) <article-title>Pollen morphology of Chinese <italic><tp:taxon-name><tp:taxon-name-part taxon-name-part-type="genus">Glochidion</tp:taxon-name-part></tp:taxon-name></italic> (<tp:taxon-name><tp:taxon-name-part taxon-name-part-type="family">Phyllanthaceae</tp:taxon-name-part></tp:taxon-name>) and its taxonomic implications.</article-title><source>Nordic Journal of Botany</source><volume>34</volume>(<issue>1</issue>): <fpage>102</fpage>–<lpage>110</lpage>. <ext-link xlink:type="simple" ext-link-type="doi" xlink:href="10.1111/njb.00912">https://doi.org/10.1111/njb.00912</ext-link></mixed-citation></ref><ref id="B9"><mixed-citation xmlns:xlink="http://www.w3.org/1999/xlink" xlink:type="simple"><person-group><name name-style="western"><surname>Deng</surname><given-names>MZ</given-names></name></person-group> (<year>1992</year>) <source>A taxonomic study of <tp:taxon-name><tp:taxon-name-part taxon-name-part-type="tribe">Phyllantheae</tp:taxon-name-part></tp:taxon-name> (<tp:taxon-name><tp:taxon-name-part taxon-name-part-type="family">Euphorbiaceae</tp:taxon-name-part></tp:taxon-name>) of Taiwan.</source><publisher-name>MSc thesis</publisher-name>, <publisher-loc>Taiwan</publisher-loc>, <size units="page">114 pp</size>.</mixed-citation></ref></ref-list></tp:taxon-treatment>
