# Supplementary material for: Taxonomic revision of the genus Glochidion (Phyllanthaceae) in Taiwan, China
Source: PhytoKeys. 2020 Sep 3;159:137–59. doi: 10.3897/phytokeys.159.54839 (PMC7483396; doi:10.3897/phytokeys.159.54839)
Supplement: XML Treatment for Glochidion philippicum [file phytokeys.159.54839-treatment6.xml]

<!DOCTYPE tp:taxon-treatment
  PUBLIC "-//TaxonX//DTD Taxonomic Treatment Publishing DTD v0 20100105//EN" "tax-treatment-NSO.dtd">
<tp:taxon-treatment xmlns:tp="http://www.plazi.org/taxpub"><tp:treatment-meta><kwd-group><label>Taxon classification</label><kwd><named-content xmlns:xlink="http://www.w3.org/1999/xlink" content-type="kingdom">Plantae</named-content></kwd><kwd><named-content xmlns:xlink="http://www.w3.org/1999/xlink" content-type="order">Malpighiales</named-content></kwd><kwd><named-content xmlns:xlink="http://www.w3.org/1999/xlink" content-type="family">Phyllanthaceae</named-content></kwd></kwd-group><mixed-citation publication-type="journal"><person-group><name><surname>Yao</surname><given-names>Gang</given-names></name><name><surname>Song</surname><given-names>Zhu-Qiu</given-names></name><name><surname>Xue</surname><given-names>Bin-E</given-names></name><name><surname>Shi</surname><given-names>Shi</given-names></name><name><surname>Li</surname><given-names>Yu-Ling</given-names></name><name><surname>Luo</surname><given-names>Shi-Xiao</given-names></name></person-group><article-title>Taxonomic revision of the genus <italic><tp:taxon-name><tp:taxon-name-part taxon-name-part-type="genus" reg="Glochidion">Glochidion</tp:taxon-name-part></tp:taxon-name></italic> (<tp:taxon-name><tp:taxon-name-part taxon-name-part-type="family">Phyllanthaceae</tp:taxon-name-part></tp:taxon-name>) in Taiwan, China</article-title><source>PhytoKeys</source><day>03</day><month>9</month><year>2020</year><volume>159</volume><fpage>137</fpage><lpage>159</lpage><pub-id pub-id-type="doi">10.3897/phytokeys.159.54839</pub-id></mixed-citation></tp:treatment-meta><tp:nomenclature><label>5.</label><tp:taxon-name><object-id xmlns:xlink="http://www.w3.org/1999/xlink" content-type="arpha" xlink:type="simple">C7766ADB-933A-5E27-96B5-4FC05BABA749</object-id>
            <tp:taxon-name-part taxon-name-part-type="genus" reg="Glochidion">Glochidion</tp:taxon-name-part>
            <tp:taxon-name-part taxon-name-part-type="species" reg="philippicum">philippicum</tp:taxon-name-part>
          </tp:taxon-name><tp:taxon-authority>(Cav.) C.B. Rob., in Philipp. J. Sci. Bot. 4: 103. 1909</tp:taxon-authority><xref ref-type="fig" rid="F2">Figure 2I–K</xref><tp:nomenclature-citation-list><tp:nomenclature-citation><tp:taxon-name>
                <tp:taxon-name-part taxon-name-part-type="genus" reg="Glochidion">Glochidion</tp:taxon-name-part> <tp:taxon-name-part taxon-name-part-type="species" reg="formosanum">formosanum</tp:taxon-name-part></tp:taxon-name><comment>Hayata, in J. Coll. Sci. Univ. Tokyo 20: 20. tab. 2G. 1904. Type: China. Formosa (now Taiwan), Tai-tong-thian, Pi-Iam, 23 December 1899, <italic>K. Miyake s.n.</italic>, (holotype: TI-01802, photo!).</comment></tp:nomenclature-citation><tp:nomenclature-citation><tp:taxon-name>
                <tp:taxon-name-part taxon-name-part-type="genus" reg="Bradleia">Bradleia</tp:taxon-name-part> <tp:taxon-name-part taxon-name-part-type="species" reg="philippica">philippica</tp:taxon-name-part></tp:taxon-name><comment>Cav., in Icon. 3: 48. tab. 371. 1797. Basionym.</comment></tp:nomenclature-citation></tp:nomenclature-citation-list></tp:nomenclature><tp:treatment-sec sec-type="material" id="SECID0EG2BG"><title>Type.</title><p>Philippines, <italic>L. Née s.n.</italic> (lectotype: MA-475455, photo!, designated by <xref ref-type="bibr" rid="B46">Yao et al. 2017</xref>; isolectotype: MA-475454, photo!).</p></tp:treatment-sec><tp:treatment-sec sec-type="distribution" id="SECID0ES2BG"><title>Distribution and habitat.</title><p><italic><tp:taxon-name><tp:taxon-name-part taxon-name-part-type="genus" reg="Glochidion">Glochidion</tp:taxon-name-part> <tp:taxon-name-part taxon-name-part-type="species" reg="philippicum">philippicum</tp:taxon-name-part></tp:taxon-name></italic> is distributed in China (only in Taiwan), Malaysia, and the Philippines. The species usually occurs beside a gravelly road, forest margins, and roadsides, at low and medium altitudes. In Taiwan, the species is widely distributed from Ilan, Taichung, Changhua and Chiayi, to Hualian, Kaohsiung, Pingtung, Tainan and Taitung.</p></tp:treatment-sec><tp:treatment-sec sec-type="Taxonomic discussion" id="SECID0ED3BG"><title>Taxonomic discussion.</title><p><italic><tp:taxon-name><tp:taxon-name-part taxon-name-part-type="genus" reg="Glochidion">Glochidion</tp:taxon-name-part> <tp:taxon-name-part taxon-name-part-type="species" reg="philippicum">philippicum</tp:taxon-name-part></tp:taxon-name></italic> differs from all other <italic><tp:taxon-name><tp:taxon-name-part taxon-name-part-type="genus" reg="Glochidion">Glochidion</tp:taxon-name-part></tp:taxon-name></italic> species in Taiwan by its sub-hemispherical or sub-conical styles (Figure <xref ref-type="fig" rid="F2">2I</xref>), capsules that are deeply 10–16-grooved, and persistent sub-hemispheric styles (Figure <xref ref-type="fig" rid="F2">2K</xref>).</p></tp:treatment-sec><tp:treatment-sec sec-type="material" id="SECID0ED4BG"><title>Representative specimens examined.</title><p>China. Taiwan. Changhua, 30 November 1991, <italic>M.J. Deng 751</italic> (HAST); Changhua, Pakuashan, at an elevation of 50–200 m, 7 April 1991, <italic>S.L. Chen 382</italic> (HAST); Chiayi, Chungpu, <named-content xmlns:xlink="http://www.w3.org/1999/xlink" content-type="dwc:verbatimCoordinates" xlink:type="simple"><named-content content-type="geo-json" specific-use="{&#34;type&#34;:&#34;Point&#34;,&#34;coordinates&#34;:[120.515833,23.418333]}" id="NCID0EQ4BG" xlink:type="simple">23°25'6"N, 120°30'57"E</named-content></named-content>, December 1934, <italic>K. Mori 2339</italic> (TAI); Chiayi, Chuchi District, Kuanghua Village: Chiehtung, at an elevation of 600–800 m, 26 October 1985, <italic>C.I. Peng 8762</italic> (HAST); Hualian Hsien, Chuolu, at an elevation of 250 m, 17 November 1982, <italic>Y. Tateishi &amp; J. Murata 15540</italic> (IBSC); Hualien, Sanmin, <named-content xmlns:xlink="http://www.w3.org/1999/xlink" content-type="dwc:verbatimCoordinates" xlink:type="simple"><named-content content-type="geo-json" specific-use="{&#34;type&#34;:&#34;Point&#34;,&#34;coordinates&#34;:[121.406944,23.447500]}" id="NCID0E54BG" xlink:type="simple">23°26'51"N, 121°24'25"E</named-content></named-content>, 15 December 1939, <italic>Suzuki-Tokio 19781</italic> (TAI); Hualien Hsien, Wanjung District, Hungyeh Village, Hungyeh Hot Spring, at an elevation of ca. 200–400 m, 3 July 1988, <italic>C.I. Peng et al. 11618</italic> (PE); Hualian Hsien, Zuepei, at an elevation of 250 m, 18 November 1982, <italic>Y. Tateishi &amp; J. Murata 15583</italic> (IBSC); Ilan Hsien, Lotung, at an elevation of 10–20 m, 10 February 1992, <italic>S.L. Chen 807</italic> (HAST); Kaohsiung, <named-content xmlns:xlink="http://www.w3.org/1999/xlink" content-type="dwc:verbatimCoordinates" xlink:type="simple"><named-content content-type="geo-json" specific-use="{&#34;type&#34;:&#34;Point&#34;,&#34;coordinates&#34;:[120.281944,22.627500]}" id="NCID0EO5BG" xlink:type="simple">22°37'39"N, 120°16'55"E</named-content></named-content>, 7 August 1938, <italic>Tsuchiya 27</italic> (TAI); Kaohsiung, Chaishan, broadleaf forest on mountain slope, at an elevation of 100 m, 24 June 1999, <italic>K.F. Chung 1389</italic> (HAST); Pingtung Hsien, Hengchun Town, Kengting Park, <named-content xmlns:xlink="http://www.w3.org/1999/xlink" content-type="dwc:verbatimCoordinates" xlink:type="simple"><named-content content-type="geo-json" specific-use="{&#34;type&#34;:&#34;Point&#34;,&#34;coordinates&#34;:[120.807500,21.970000]}" id="NCID0E15BG" xlink:type="simple">21°58'12"N, 120°48'27"E</named-content></named-content>, at an elevation of 300 m, 15 July 1997, <italic>C.M. Wang &amp; H.M. Lin 02675</italic> (IBSC, PE); Pingtung Hsien, Kentin, at an elevation of 300 m, 16 August 1969, <italic>Y. Ando et al. 601</italic> (KUN); Pingtung, Kenting, <named-content xmlns:xlink="http://www.w3.org/1999/xlink" content-type="dwc:verbatimCoordinates" xlink:type="simple"><named-content content-type="geo-json" specific-use="{&#34;type&#34;:&#34;Point&#34;,&#34;coordinates&#34;:[120.790556,21.951667]}" id="NCID0EG6BG" xlink:type="simple">21°57'6"N, 120°47'26"E</named-content></named-content>, 26 September 1966, <italic>C.C. Chuang &amp; M.T. Kao 3946</italic> (TAI); Pingtung, Oluanpi, South Cape, <named-content xmlns:xlink="http://www.w3.org/1999/xlink" content-type="dwc:verbatimCoordinates" xlink:type="simple"><named-content content-type="geo-json" specific-use="{&#34;type&#34;:&#34;Point&#34;,&#34;coordinates&#34;:[120.845833,21.902500]}" id="NCID0EQ6BG" xlink:type="simple">21°54'9"N, 120°50'45"E</named-content></named-content>, 30 December 1928, <italic>Y. Kudo &amp; S. Suzuki 15811</italic> (TAI); Pingtung Hsien, Mt. Nanjen-shan, at an elevation of 450 m, 3 November 1982, <italic>H. Ohashi &amp; Y. Tateishi 13495</italic> (IBSC); Pingtung Hsien, Mutan Hsiang, Kaoshih-Kaoshihfo, <named-content xmlns:xlink="http://www.w3.org/1999/xlink" content-type="dwc:verbatimCoordinates" xlink:type="simple"><named-content content-type="geo-json" specific-use="{&#34;type&#34;:&#34;Point&#34;,&#34;coordinates&#34;:[120.826389,22.127500]}" id="NCID0E36BG" xlink:type="simple">22°07'39"N, 120°49'35"E</named-content></named-content>, at an elevation of 200–300 m, beside a gravelly road, 5 September 1998, <italic>C.M. Wang 03487</italic> (IBSC, PE); Pingtung, Sheting Nature Park, <named-content xmlns:xlink="http://www.w3.org/1999/xlink" content-type="dwc:verbatimCoordinates" xlink:type="simple"><named-content content-type="geo-json" specific-use="{&#34;type&#34;:&#34;Point&#34;,&#34;coordinates&#34;:[120.808889,21.955556]}" id="NCID0EHAAI" xlink:type="simple">21°57'20"N, 120°48'32"E</named-content></named-content>, 22 November 1984, <italic>J.C. Wang 2656</italic> (TAI); Pingtung Hsien, Wutai Hsiang, on the way from Haocha to Old Haocha, <named-content xmlns:xlink="http://www.w3.org/1999/xlink" content-type="dwc:verbatimCoordinates" xlink:type="simple"><named-content content-type="geo-json" specific-use="{&#34;type&#34;:&#34;Point&#34;,&#34;coordinates&#34;:[120.691944,22.710278]}" id="NCID0ERAAI" xlink:type="simple">22°42'37"N, 120°41'31"E</named-content></named-content>, at an elevation of 250–430 m, roadside, 19 July 1995, <italic>T.Y. Liu et al. 771</italic> (IBSC, PE); Taichung, Fungyuan, secondary forest, roadside, at an elevation of 300–350 m, 18 July 1991, <italic>M.J. Deng 609</italic> (HAST); Tainan, Chentoushan, <named-content xmlns:xlink="http://www.w3.org/1999/xlink" content-type="dwc:verbatimCoordinates" xlink:type="simple"><named-content content-type="geo-json" specific-use="{&#34;type&#34;:&#34;Point&#34;,&#34;coordinates&#34;:[120.500556,23.330556]}" id="NCID0E4AAI" xlink:type="simple">23°19'50"N, 120°30'2"E</named-content></named-content>, 20 June 1937, <italic>Mori 2329</italic> (TAI); Tainan, Mado, <named-content xmlns:xlink="http://www.w3.org/1999/xlink" content-type="dwc:verbatimCoordinates" xlink:type="simple"><named-content content-type="geo-json" specific-use="{&#34;type&#34;:&#34;Point&#34;,&#34;coordinates&#34;:[120.226667,23.177222]}" id="NCID0EHBAI" xlink:type="simple">23°10'38"N, 120°13'36"E</named-content></named-content>, 10 August 1988, <italic>S.F. Huang &amp; T.C. Huang 13740</italic> (TAI); Tainan, Nanhsi Hsiang, along a paved road to Hsienkungmiao, at an elevation of 300–500 m, 16 October 2002, <italic>P.J. Lin 74</italic> (HAST); Taitung Hsien, Chihen Hot Spring, <named-content xmlns:xlink="http://www.w3.org/1999/xlink" content-type="dwc:verbatimCoordinates" xlink:type="simple"><named-content content-type="geo-json" specific-use="{&#34;type&#34;:&#34;Point&#34;,&#34;coordinates&#34;:[120.996944,22.696111]}" id="NCID0ETBAI" xlink:type="simple">22°41'46"N, 120°59'49"E</named-content></named-content>, 1967, <italic>C.C. Hsu &amp; M.T. Kao 3382</italic> (TAI); Taitung, Kannatolo, <named-content xmlns:xlink="http://www.w3.org/1999/xlink" content-type="dwc:verbatimCoordinates" xlink:type="simple"><named-content content-type="geo-json" specific-use="{&#34;type&#34;:&#34;Point&#34;,&#34;coordinates&#34;:[121.116667,22.860556]}" id="NCID0E4BAI" xlink:type="simple">22°51'38"N, 121°7'0"E</named-content></named-content>, 28 July 1937, <italic>Y. Yamamoto &amp; K. Mori s.n.</italic> (TAI).</p></tp:treatment-sec><tp:treatment-sec><!--Section generated to contain objects referenced in tp:taxon-treatment.--><fig id="F2" position="float" orientation="portrait"><object-id xmlns:xlink="http://www.w3.org/1999/xlink" content-type="doi" xlink:type="simple">10.3897/phytokeys.159.54839.figure2</object-id><object-id xmlns:xlink="http://www.w3.org/1999/xlink" content-type="arpha" xlink:type="simple">CDC9D7BF-634C-5960-9BDC-5B1B62DF6BEE</object-id><label>Figure 2.</label><caption><p>General morphology of <italic><tp:taxon-name><tp:taxon-name-part taxon-name-part-type="genus" reg="Glochidion">Glochidion</tp:taxon-name-part></tp:taxon-name></italic><bold>A–C</bold><tp:taxon-name><tp:taxon-name-part taxon-name-part-type="genus" reg="Glochidion">G.</tp:taxon-name-part> <tp:taxon-name-part taxon-name-part-type="species" reg="acuminatum">acuminatum</tp:taxon-name-part> <tp:taxon-name-part taxon-name-part-type="infraspecific-rank">var.</tp:taxon-name-part> <tp:taxon-name-part taxon-name-part-type="variety" reg="acuminatum">acuminatum</tp:taxon-name-part></tp:taxon-name> Müll. Arg <bold>D, E, H</bold><italic><tp:taxon-name><tp:taxon-name-part taxon-name-part-type="genus" reg="Glochidion">G.</tp:taxon-name-part> <tp:taxon-name-part taxon-name-part-type="species" reg="ellipticum">ellipticum</tp:taxon-name-part></tp:taxon-name></italic> Wight <bold>F, G</bold><italic><tp:taxon-name><tp:taxon-name-part taxon-name-part-type="genus" reg="Glochidion">G.</tp:taxon-name-part> <tp:taxon-name-part taxon-name-part-type="species" reg="lanceolatum">lanceolatum</tp:taxon-name-part></tp:taxon-name></italic> Hayata <bold>I–K</bold><italic><tp:taxon-name><tp:taxon-name-part taxon-name-part-type="genus" reg="Glochidion">G.</tp:taxon-name-part> <tp:taxon-name-part taxon-name-part-type="species" reg="philippicum">philippicum</tp:taxon-name-part></tp:taxon-name></italic> (Cav.) C.B. Rob <bold>L, P</bold><italic><tp:taxon-name><tp:taxon-name-part taxon-name-part-type="genus" reg="Glochidion">G.</tp:taxon-name-part> <tp:taxon-name-part taxon-name-part-type="species" reg="puberum">puberum</tp:taxon-name-part></tp:taxon-name></italic> (L.) Hutch <bold>M–O</bold><italic><tp:taxon-name><tp:taxon-name-part taxon-name-part-type="genus" reg="Glochidion">G.</tp:taxon-name-part> <tp:taxon-name-part taxon-name-part-type="species" reg="rubrum">rubrum</tp:taxon-name-part></tp:taxon-name></italic> Blume <bold>Q–S</bold><tp:taxon-name><tp:taxon-name-part taxon-name-part-type="genus" reg="Glochidion">G.</tp:taxon-name-part> <tp:taxon-name-part taxon-name-part-type="species" reg="zeylanicum">zeylanicum</tp:taxon-name-part> <tp:taxon-name-part taxon-name-part-type="infraspecific-rank">var.</tp:taxon-name-part> <tp:taxon-name-part taxon-name-part-type="variety" reg="zeylanicum">zeylanicum</tp:taxon-name-part></tp:taxon-name> (Gaertn.) A. Juss <bold>T–V</bold><tp:taxon-name><tp:taxon-name-part taxon-name-part-type="genus" reg="Glochidion">G.</tp:taxon-name-part> <tp:taxon-name-part taxon-name-part-type="species" reg="zeylanicum">zeylanicum</tp:taxon-name-part> <tp:taxon-name-part taxon-name-part-type="infraspecific-rank">var.</tp:taxon-name-part> <tp:taxon-name-part taxon-name-part-type="variety" reg="tomentosum">tomentosum</tp:taxon-name-part></tp:taxon-name> Trimen <bold>A, D, F, I, M, R, T</bold> female flowers <bold>B, E, J, S, U</bold> male flowers <bold>C, G, H, K, N–Q, V</bold> fruits <bold>L</bold> female flowers and male flowers <bold>N</bold> male flowers and fruits. Photographs: <bold>A–C, F, G, I–K, M–O, Q–U</bold> by A. Kawakita (Kyoto University, Japan) <bold>D–E, H, L, P</bold> by G. Yao <bold>V</bold> Z.Q. Song.</p></caption><graphic xmlns:xlink="http://www.w3.org/1999/xlink" xlink:href="phytokeys-159-137-g002.jpg" position="float" orientation="portrait" xlink:type="simple" id="oo_449559.jpg"><uri content-type="original_file" xlink:type="simple">https://binary.pensoft.net/fig/449559</uri></graphic></fig></tp:treatment-sec><ref-list><ref id="B46"><mixed-citation xmlns:xlink="http://www.w3.org/1999/xlink" xlink:type="simple"><person-group><name name-style="western"><surname>Yao</surname><given-names>G</given-names></name><name name-style="western"><surname>Zhang</surname><given-names>LJ</given-names></name><name name-style="western"><surname>Xue</surname><given-names>BE</given-names></name></person-group> (<year>2017</year>) <article-title>Taxonomic notes on Chinese <italic><tp:taxon-name><tp:taxon-name-part taxon-name-part-type="genus">Glochidion</tp:taxon-name-part></tp:taxon-name></italic> (<tp:taxon-name><tp:taxon-name-part taxon-name-part-type="family">Phyllanthaceae</tp:taxon-name-part></tp:taxon-name>).</article-title><source>Guihaia</source><volume>37</volume>: <fpage>547</fpage>–<lpage>553</lpage>. <ext-link xlink:type="simple" ext-link-type="doi" xlink:href="10.11931/guihaia.gxzw201608002">https://doi.org/10.11931/guihaia.gxzw201608002</ext-link></mixed-citation></ref></ref-list></tp:taxon-treatment>
