# Supplementary material for: Taxonomic revision of the genus Glochidion (Phyllanthaceae) in Taiwan, China
Source: PhytoKeys. 2020 Sep 3;159:137–59. doi: 10.3897/phytokeys.159.54839 (PMC7483396; doi:10.3897/phytokeys.159.54839)
Supplement: XML Treatment for Glochidion puber [file phytokeys.159.54839-treatment7.xml]

<!DOCTYPE tp:taxon-treatment
  PUBLIC "-//TaxonX//DTD Taxonomic Treatment Publishing DTD v0 20100105//EN" "tax-treatment-NSO.dtd">
<tp:taxon-treatment xmlns:tp="http://www.plazi.org/taxpub"><tp:treatment-meta><kwd-group><label>Taxon classification</label><kwd><named-content xmlns:xlink="http://www.w3.org/1999/xlink" content-type="kingdom">Plantae</named-content></kwd><kwd><named-content xmlns:xlink="http://www.w3.org/1999/xlink" content-type="order">Malpighiales</named-content></kwd><kwd><named-content xmlns:xlink="http://www.w3.org/1999/xlink" content-type="family">Phyllanthaceae</named-content></kwd></kwd-group><mixed-citation publication-type="journal"><person-group><name><surname>Yao</surname><given-names>Gang</given-names></name><name><surname>Song</surname><given-names>Zhu-Qiu</given-names></name><name><surname>Xue</surname><given-names>Bin-E</given-names></name><name><surname>Shi</surname><given-names>Shi</given-names></name><name><surname>Li</surname><given-names>Yu-Ling</given-names></name><name><surname>Luo</surname><given-names>Shi-Xiao</given-names></name></person-group><article-title>Taxonomic revision of the genus <italic><tp:taxon-name><tp:taxon-name-part taxon-name-part-type="genus" reg="Glochidion">Glochidion</tp:taxon-name-part></tp:taxon-name></italic> (<tp:taxon-name><tp:taxon-name-part taxon-name-part-type="family">Phyllanthaceae</tp:taxon-name-part></tp:taxon-name>) in Taiwan, China</article-title><source>PhytoKeys</source><day>03</day><month>9</month><year>2020</year><volume>159</volume><fpage>137</fpage><lpage>159</lpage><pub-id pub-id-type="doi">10.3897/phytokeys.159.54839</pub-id></mixed-citation></tp:treatment-meta><tp:nomenclature><label>6.</label><tp:taxon-name><object-id xmlns:xlink="http://www.w3.org/1999/xlink" content-type="arpha" xlink:type="simple">F0B22E28-0582-5ABA-9407-0EA55BEAFF00</object-id>
            <tp:taxon-name-part taxon-name-part-type="genus" reg="Glochidion">Glochidion</tp:taxon-name-part>
            <tp:taxon-name-part taxon-name-part-type="species" reg="puber">puber</tp:taxon-name-part>
          </tp:taxon-name><tp:taxon-authority>(L.) Hutch., in Sarg. Pl. Wilson. 2: 518. 1916 [as G. puberum]</tp:taxon-authority><xref ref-type="fig" rid="F2">Figure 2L, P</xref><tp:nomenclature-citation-list><tp:nomenclature-citation><tp:taxon-name>
                <tp:taxon-name-part taxon-name-part-type="genus" reg="Agyneia">Agyneia</tp:taxon-name-part> <tp:taxon-name-part taxon-name-part-type="species" reg="pubera">pubera</tp:taxon-name-part></tp:taxon-name><comment>L., Mant. 2: 296. 1771. Basionym.</comment></tp:nomenclature-citation></tp:nomenclature-citation-list></tp:nomenclature><tp:treatment-sec sec-type="material" id="SECID0EFEAI"><title>Type.</title><p>China. <italic>Anon s.n.</italic> (holotype: LINN, sheet no. LINN-1145.2, photo!).</p></tp:treatment-sec><tp:treatment-sec sec-type="distribution" id="SECID0ENEAI"><title>Distribution and habitat.</title><p><italic><tp:taxon-name><tp:taxon-name-part taxon-name-part-type="genus" reg="Glochidion">Glochidion</tp:taxon-name-part> <tp:taxon-name-part taxon-name-part-type="species" reg="puber">puber</tp:taxon-name-part></tp:taxon-name></italic> is widely distributed in China and also recorded in Kyushu of Japan. It occurs usually on slopes, or in scrub on stream banks, forest margins, roadsides, at altitudes between 100 and 2200 m. In Taiwan, the species is distributed from Miaoli, to Changhua, Nantou and Taichung.</p></tp:treatment-sec><tp:treatment-sec sec-type="Taxonomic discussion" id="SECID0E5EAI"><title>Taxonomic discussion.</title><p>The species differs from all other <italic><tp:taxon-name><tp:taxon-name-part taxon-name-part-type="genus" reg="Glochidion">Glochidion</tp:taxon-name-part></tp:taxon-name></italic> species in Taiwan by its annular styles (Figure <xref ref-type="fig" rid="F2">2L</xref>), and the persistent annular styles on capsules which are not, or only slightly, elevated (Figure <xref ref-type="fig" rid="F2">2P</xref>).</p></tp:treatment-sec><tp:treatment-sec sec-type="material" id="SECID0ETFAI"><title>Representative specimens examined.</title><p>China. Taiwan. Detailed locality unknown, 23 October 1929, <italic>Anonymous s.n.</italic> (PE-00961458); Detailed locality unknown, 24 October 1929, <italic>Anonymous s.n.</italic> (IBSC-0314244); Changhua Hsien, Puhsin, 13 October 1988, <italic>S.M. Chaw 742</italic> (HAST); Miaoli Hsien, Cholan Town, the First Cemetery, at an elevation of 450 m, 1 November 2008, <italic>P.F. Lu 17251</italic> (HAST); Nantou Hsien, Chungming, <named-content xmlns:xlink="http://www.w3.org/1999/xlink" content-type="dwc:verbatimCoordinates" xlink:type="simple"><named-content content-type="geo-json" specific-use="{&#34;type&#34;:&#34;Point&#34;,&#34;coordinates&#34;:[120.911667,23.880556]}" id="NCID0EEGAI" xlink:type="simple">23°52'50"N, 120°54'42"E</named-content></named-content>, 23 September 1929, <italic>K. Sasaki 15713</italic> (TAI); Nantou Hsien, Sun Moon Lake, <named-content xmlns:xlink="http://www.w3.org/1999/xlink" content-type="dwc:verbatimCoordinates" xlink:type="simple"><named-content content-type="geo-json" specific-use="{&#34;type&#34;:&#34;Point&#34;,&#34;coordinates&#34;:[120.923889,23.840556]}" id="NCID0EOGAI" xlink:type="simple">23°50'26"N, 120°55'26"E</named-content></named-content>, 20 September 1929, <italic>K. Sasaki 15509</italic> (TAI); Nantou Hsien, Yuechih-Sunmoonlake, <named-content xmlns:xlink="http://www.w3.org/1999/xlink" content-type="dwc:verbatimCoordinates" xlink:type="simple"><named-content content-type="geo-json" specific-use="{&#34;type&#34;:&#34;Point&#34;,&#34;coordinates&#34;:[120.918056,23.876389]}" id="NCID0EYGAI" xlink:type="simple">23°52'35"N, 120°55'5"E</named-content></named-content>, 23 October 1930, <italic>S. Suzuki 6513</italic> (TAI); Nantou Hsien, 8 June 1991, <italic>Y.S. Hsu</italic> &amp; <italic>J.C. Liaw 222</italic> (NCAI); Nantou Hsien, 24 August 1991, <italic>Y.S. Hsu</italic> &amp; <italic>J.C. Liaw 250</italic>, <italic>251</italic>, <italic>252</italic>, 253, <italic>255</italic>, <italic>256</italic>, <italic>258 &amp; 259</italic> (NCAI); Nantou Hsien, Yuchi Hsiang, Sun-moon-lake, at an elevation of 700 m, 2 November 2007, <italic>P.F. Lu 14821</italic> (HAST); Taichung Hsien, 27 April 1991, <italic>Y.S. Hsu</italic> &amp; <italic>J.C. Liaw 185</italic> (NCAI); Taichung Hsien, 2 November 1933, <italic>Suzuki-Tokio 10796</italic> (NAS); Taichung, Shihpikeng, <named-content xmlns:xlink="http://www.w3.org/1999/xlink" content-type="dwc:verbatimCoordinates" xlink:type="simple"><named-content content-type="geo-json" specific-use="{&#34;type&#34;:&#34;Point&#34;,&#34;coordinates&#34;:[120.773889,24.301667]}" id="NCID0E3HAI" xlink:type="simple">24°18'6"N, 120°46'26"E</named-content></named-content>, 15 December 1922, <italic>S. Suzuki s.n.</italic> (TAI); Taichung, Fengyuan, secondary forest, roadside, at an elevation of 350–450 m, 18 July 1991, <italic>M.J. Deng 605</italic> (HAST).</p></tp:treatment-sec><tp:treatment-sec><!--Section generated to contain objects referenced in tp:taxon-treatment.--><fig id="F2" position="float" orientation="portrait"><object-id xmlns:xlink="http://www.w3.org/1999/xlink" content-type="doi" xlink:type="simple">10.3897/phytokeys.159.54839.figure2</object-id><object-id xmlns:xlink="http://www.w3.org/1999/xlink" content-type="arpha" xlink:type="simple">CDC9D7BF-634C-5960-9BDC-5B1B62DF6BEE</object-id><label>Figure 2.</label><caption><p>General morphology of <italic><tp:taxon-name><tp:taxon-name-part taxon-name-part-type="genus" reg="Glochidion">Glochidion</tp:taxon-name-part></tp:taxon-name></italic><bold>A–C</bold><tp:taxon-name><tp:taxon-name-part taxon-name-part-type="genus" reg="Glochidion">G.</tp:taxon-name-part> <tp:taxon-name-part taxon-name-part-type="species" reg="acuminatum">acuminatum</tp:taxon-name-part> <tp:taxon-name-part taxon-name-part-type="infraspecific-rank">var.</tp:taxon-name-part> <tp:taxon-name-part taxon-name-part-type="variety" reg="acuminatum">acuminatum</tp:taxon-name-part></tp:taxon-name> Müll. Arg <bold>D, E, H</bold><italic><tp:taxon-name><tp:taxon-name-part taxon-name-part-type="genus" reg="Glochidion">G.</tp:taxon-name-part> <tp:taxon-name-part taxon-name-part-type="species" reg="ellipticum">ellipticum</tp:taxon-name-part></tp:taxon-name></italic> Wight <bold>F, G</bold><italic><tp:taxon-name><tp:taxon-name-part taxon-name-part-type="genus" reg="Glochidion">G.</tp:taxon-name-part> <tp:taxon-name-part taxon-name-part-type="species" reg="lanceolatum">lanceolatum</tp:taxon-name-part></tp:taxon-name></italic> Hayata <bold>I–K</bold><italic><tp:taxon-name><tp:taxon-name-part taxon-name-part-type="genus" reg="Glochidion">G.</tp:taxon-name-part> <tp:taxon-name-part taxon-name-part-type="species" reg="philippicum">philippicum</tp:taxon-name-part></tp:taxon-name></italic> (Cav.) C.B. Rob <bold>L, P</bold><italic><tp:taxon-name><tp:taxon-name-part taxon-name-part-type="genus" reg="Glochidion">G.</tp:taxon-name-part> <tp:taxon-name-part taxon-name-part-type="species" reg="puberum">puberum</tp:taxon-name-part></tp:taxon-name></italic> (L.) Hutch <bold>M–O</bold><italic><tp:taxon-name><tp:taxon-name-part taxon-name-part-type="genus" reg="Glochidion">G.</tp:taxon-name-part> <tp:taxon-name-part taxon-name-part-type="species" reg="rubrum">rubrum</tp:taxon-name-part></tp:taxon-name></italic> Blume <bold>Q–S</bold><tp:taxon-name><tp:taxon-name-part taxon-name-part-type="genus" reg="Glochidion">G.</tp:taxon-name-part> <tp:taxon-name-part taxon-name-part-type="species" reg="zeylanicum">zeylanicum</tp:taxon-name-part> <tp:taxon-name-part taxon-name-part-type="infraspecific-rank">var.</tp:taxon-name-part> <tp:taxon-name-part taxon-name-part-type="variety" reg="zeylanicum">zeylanicum</tp:taxon-name-part></tp:taxon-name> (Gaertn.) A. Juss <bold>T–V</bold><tp:taxon-name><tp:taxon-name-part taxon-name-part-type="genus" reg="Glochidion">G.</tp:taxon-name-part> <tp:taxon-name-part taxon-name-part-type="species" reg="zeylanicum">zeylanicum</tp:taxon-name-part> <tp:taxon-name-part taxon-name-part-type="infraspecific-rank">var.</tp:taxon-name-part> <tp:taxon-name-part taxon-name-part-type="variety" reg="tomentosum">tomentosum</tp:taxon-name-part></tp:taxon-name> Trimen <bold>A, D, F, I, M, R, T</bold> female flowers <bold>B, E, J, S, U</bold> male flowers <bold>C, G, H, K, N–Q, V</bold> fruits <bold>L</bold> female flowers and male flowers <bold>N</bold> male flowers and fruits. Photographs: <bold>A–C, F, G, I–K, M–O, Q–U</bold> by A. Kawakita (Kyoto University, Japan) <bold>D–E, H, L, P</bold> by G. Yao <bold>V</bold> Z.Q. Song.</p></caption><graphic xmlns:xlink="http://www.w3.org/1999/xlink" xlink:href="phytokeys-159-137-g002.jpg" position="float" orientation="portrait" xlink:type="simple" id="oo_449559.jpg"><uri content-type="original_file" xlink:type="simple">https://binary.pensoft.net/fig/449559</uri></graphic></fig></tp:treatment-sec></tp:taxon-treatment>
