# Supplementary material for: Taxonomic revision of the genus Glochidion (Phyllanthaceae) in Taiwan, China
Source: PhytoKeys. 2020 Sep 3;159:137–59. doi: 10.3897/phytokeys.159.54839 (PMC7483396; doi:10.3897/phytokeys.159.54839)
Supplement: XML Treatment for Glochidion rubrum [file phytokeys.159.54839-treatment8.xml]

<!DOCTYPE tp:taxon-treatment
  PUBLIC "-//TaxonX//DTD Taxonomic Treatment Publishing DTD v0 20100105//EN" "tax-treatment-NSO.dtd">
<tp:taxon-treatment xmlns:tp="http://www.plazi.org/taxpub"><tp:treatment-meta><kwd-group><label>Taxon classification</label><kwd><named-content xmlns:xlink="http://www.w3.org/1999/xlink" content-type="kingdom">Plantae</named-content></kwd><kwd><named-content xmlns:xlink="http://www.w3.org/1999/xlink" content-type="order">Malpighiales</named-content></kwd><kwd><named-content xmlns:xlink="http://www.w3.org/1999/xlink" content-type="family">Phyllanthaceae</named-content></kwd></kwd-group><mixed-citation publication-type="journal"><person-group><name><surname>Yao</surname><given-names>Gang</given-names></name><name><surname>Song</surname><given-names>Zhu-Qiu</given-names></name><name><surname>Xue</surname><given-names>Bin-E</given-names></name><name><surname>Shi</surname><given-names>Shi</given-names></name><name><surname>Li</surname><given-names>Yu-Ling</given-names></name><name><surname>Luo</surname><given-names>Shi-Xiao</given-names></name></person-group><article-title>Taxonomic revision of the genus <italic><tp:taxon-name><tp:taxon-name-part taxon-name-part-type="genus" reg="Glochidion">Glochidion</tp:taxon-name-part></tp:taxon-name></italic> (<tp:taxon-name><tp:taxon-name-part taxon-name-part-type="family">Phyllanthaceae</tp:taxon-name-part></tp:taxon-name>) in Taiwan, China</article-title><source>PhytoKeys</source><day>03</day><month>9</month><year>2020</year><volume>159</volume><fpage>137</fpage><lpage>159</lpage><pub-id pub-id-type="doi">10.3897/phytokeys.159.54839</pub-id></mixed-citation></tp:treatment-meta><tp:nomenclature><label>7.</label><tp:taxon-name><object-id xmlns:xlink="http://www.w3.org/1999/xlink" content-type="arpha" xlink:type="simple">9714DB4A-8D73-5652-A9BE-2A823709AF64</object-id>
            <tp:taxon-name-part taxon-name-part-type="genus" reg="Glochidion">Glochidion</tp:taxon-name-part>
            <tp:taxon-name-part taxon-name-part-type="species" reg="rubrum">rubrum</tp:taxon-name-part>
          </tp:taxon-name><tp:taxon-authority>Blume in Bijdr. Fl. Nederl. Ind. 586. 1825</tp:taxon-authority><xref ref-type="fig" rid="F1">Figures 1D–F</xref><xref ref-type="fig" rid="F2">, 2M–O</xref><tp:nomenclature-citation-list><tp:nomenclature-citation><tp:taxon-name>
                <tp:taxon-name-part taxon-name-part-type="genus" reg="Glochidion">Glochidion</tp:taxon-name-part> <tp:taxon-name-part taxon-name-part-type="species" reg="chademenosocarpum">chademenosocarpum</tp:taxon-name-part></tp:taxon-name><comment>Hayata in Icon. Pl. Formos. 9: 94. 1920. syn. nov. Type: China. Formosa (now Taiwan), Inter Onô et Kôsenpo, October 1917, <italic>B. Hayata s.n.</italic> (holotype: TI-01801, photo!, Figure <xref ref-type="fig" rid="F1">1D</xref>).</comment></tp:nomenclature-citation><tp:nomenclature-citation><tp:taxon-name>
                <tp:taxon-name-part taxon-name-part-type="genus" reg="Glochidion">Glochidion</tp:taxon-name-part> <tp:taxon-name-part taxon-name-part-type="species" reg="fortunei">fortunei</tp:taxon-name-part> <tp:taxon-name-part taxon-name-part-type="authority">Hance</tp:taxon-name-part> <tp:taxon-name-part taxon-name-part-type="infraspecific-rank">var.</tp:taxon-name-part> <tp:taxon-name-part taxon-name-part-type="variety" reg="longistylum">longistylum</tp:taxon-name-part></tp:taxon-name><comment>H. Keng in Journ. Acard. Washington Sci. 41(6): 200. 1951. Type: China. Taiwan, Kaohsiung, 14 August 1937, <italic>Yamomoto &amp; Mori 790</italic> (holotype: TAI, photo!).</comment></tp:nomenclature-citation><tp:nomenclature-citation><tp:taxon-name>
                <tp:taxon-name-part taxon-name-part-type="genus" reg="Glochidion">Glochidion</tp:taxon-name-part> <tp:taxon-name-part taxon-name-part-type="species" reg="fortunei">fortunei</tp:taxon-name-part> <tp:taxon-name-part taxon-name-part-type="authority">Hance</tp:taxon-name-part> <tp:taxon-name-part taxon-name-part-type="infraspecific-rank">var.</tp:taxon-name-part> <tp:taxon-name-part taxon-name-part-type="variety" reg="megacarpum">megacarpum</tp:taxon-name-part></tp:taxon-name><comment>H. Keng in Journ Acad. Washington Sci. 41(6): 200. 1951. Type: China. Taiwan, Kaoshiung, 8 April 1929, <italic>Kudo</italic> &amp; <italic>Suzuki 96</italic> (holotype: TAI).</comment></tp:nomenclature-citation><tp:nomenclature-citation><tp:taxon-name>
                <tp:taxon-name-part taxon-name-part-type="genus" reg="Glochidion">Glochidion</tp:taxon-name-part> <tp:taxon-name-part taxon-name-part-type="species" reg="suishaense">suishaense</tp:taxon-name-part></tp:taxon-name><comment>Hayata in Icon. Pl. Formos. 9: 97. 1920. Type: China. Formosa (now Taiwan), Suisha, 29 Apr. 1916, <italic>B. Hayata s.n.</italic> (lectotype: TI-01820, photo!, here designated; isolectotype: TI-01821, photo! Figure <xref ref-type="fig" rid="F1">1F</xref>); Remaining syntype: Taiwan, <italic>B. Hayata s.n.</italic> (TI-01823 &amp; TI-01824, photos!).</comment></tp:nomenclature-citation></tp:nomenclature-citation-list></tp:nomenclature><tp:treatment-sec sec-type="material" id="SECID0EPMAI"><title>Type.</title><p>Indonesia, Java, <italic>C.L. von Blume s.n.</italic> (holotype: not traced; isotypes: CAL; NY-00263451, photo!, Figure <xref ref-type="fig" rid="F1">1E</xref>).</p></tp:treatment-sec><tp:treatment-sec sec-type="distribution" id="SECID0E2MAI"><title>Distribution and habitat.</title><p><italic><tp:taxon-name><tp:taxon-name-part taxon-name-part-type="genus" reg="Glochidion">Glochidion</tp:taxon-name-part> <tp:taxon-name-part taxon-name-part-type="species" reg="rubrum">rubrum</tp:taxon-name-part></tp:taxon-name></italic> is recorded widely from India to Cambodia, China, south Japan, Malaysia, Indonesia, Philippines and Vietnam. In China, it occurs in Anhui, Fujian, Guangdong, Hainan, Hong Kong, Taiwan and Zhenjiang. It grows in broad-leaved evergreen forests, roadsides from low altitude to 1800 m. The species is widely distributed from northern to southern Taiwan.</p></tp:treatment-sec><tp:treatment-sec sec-type="Taxonomic discussion" id="SECID0EMNAI"><title>Taxonomic discussion.</title><p><xref ref-type="bibr" rid="B17">Hayata (1920)</xref> described <italic><tp:taxon-name><tp:taxon-name-part taxon-name-part-type="genus" reg="Glochidion">G.</tp:taxon-name-part> <tp:taxon-name-part taxon-name-part-type="species" reg="chademenosocarpum">chademenosocarpum</tp:taxon-name-part></tp:taxon-name></italic> based on one of his collections (<italic>B. Hayata s.n.</italic>, TI, photo!; Figure <xref ref-type="fig" rid="F1">1D</xref>) from Taiwan, and he suggested that the species differed from <italic><tp:taxon-name><tp:taxon-name-part taxon-name-part-type="genus" reg="Glochidion">G.</tp:taxon-name-part> <tp:taxon-name-part taxon-name-part-type="species" reg="rubrum">rubrum</tp:taxon-name-part></tp:taxon-name></italic> (recorded as <italic><tp:taxon-name><tp:taxon-name-part taxon-name-part-type="genus" reg="Glochidion">G.</tp:taxon-name-part> <tp:taxon-name-part taxon-name-part-type="species" reg="fortunei">fortunei</tp:taxon-name-part></tp:taxon-name></italic> in his study) by its much more densely clustered and sessile female flowers. After checking the protologue and observing the type of <italic><tp:taxon-name><tp:taxon-name-part taxon-name-part-type="genus" reg="Glochidion">G.</tp:taxon-name-part> <tp:taxon-name-part taxon-name-part-type="species" reg="chademenosocarpum">chademenosocarpum</tp:taxon-name-part></tp:taxon-name></italic> (Figure <xref ref-type="fig" rid="F1">1D</xref>), it was concluded that the species is well conspecific with <italic><tp:taxon-name><tp:taxon-name-part taxon-name-part-type="genus" reg="Glochidion">G.</tp:taxon-name-part> <tp:taxon-name-part taxon-name-part-type="species" reg="rubrum">rubrum</tp:taxon-name-part></tp:taxon-name></italic> (Figure <xref ref-type="fig" rid="F1">1E</xref>) and should be treated as a new synonym of the latter. Based on morphological description (<xref ref-type="bibr" rid="B17">Hayata 1920</xref>) as well as our observation of the type, we found that the type of <italic><tp:taxon-name><tp:taxon-name-part taxon-name-part-type="genus" reg="Glochidion">G.</tp:taxon-name-part> <tp:taxon-name-part taxon-name-part-type="species" reg="chademenosocarpum">chademenosocarpum</tp:taxon-name-part></tp:taxon-name></italic> might represent an unripe flower branch of <italic><tp:taxon-name><tp:taxon-name-part taxon-name-part-type="genus" reg="Glochidion">G.</tp:taxon-name-part> <tp:taxon-name-part taxon-name-part-type="species" reg="rubrum">rubrum</tp:taxon-name-part></tp:taxon-name></italic> because the morphology of branch, leaves, ovaries and styles observed are all identical with those of <italic><tp:taxon-name><tp:taxon-name-part taxon-name-part-type="genus" reg="Glochidion">G.</tp:taxon-name-part> <tp:taxon-name-part taxon-name-part-type="species" reg="rubrum">rubrum</tp:taxon-name-part></tp:taxon-name></italic>, except the ovaries and styles are smaller in size compared with those of the ripe female flowers described by <xref ref-type="bibr" rid="B20">Hsu et al. (2006)</xref> as well as those observed in living plants. Additionally, most male flowers observed from the type of <italic><tp:taxon-name><tp:taxon-name-part taxon-name-part-type="genus" reg="Glochidion">G.</tp:taxon-name-part> <tp:taxon-name-part taxon-name-part-type="species" reg="chademenosocarpum">chademenosocarpum</tp:taxon-name-part></tp:taxon-name></italic> also seem to be unripe because sepals of most male flowers were unopen (Figure <xref ref-type="fig" rid="F1">1D</xref>).</p><p>The taxonomic history of <italic><tp:taxon-name><tp:taxon-name-part taxon-name-part-type="genus" reg="Glochidion">G.</tp:taxon-name-part> <tp:taxon-name-part taxon-name-part-type="species" reg="suishaense">suishaense</tp:taxon-name-part></tp:taxon-name></italic> was similar to that of <italic><tp:taxon-name><tp:taxon-name-part taxon-name-part-type="genus" reg="Glochidion">G.</tp:taxon-name-part> <tp:taxon-name-part taxon-name-part-type="species" reg="chademenosocarpum">chademenosocarpum</tp:taxon-name-part></tp:taxon-name></italic> and <italic><tp:taxon-name><tp:taxon-name-part taxon-name-part-type="genus" reg="Glochidion">G.</tp:taxon-name-part> <tp:taxon-name-part taxon-name-part-type="species" reg="kusukusense">kusukusense</tp:taxon-name-part></tp:taxon-name></italic>, except <xref ref-type="bibr" rid="B20">Hsu et al. (2006)</xref> treated it as a synonym of <italic><tp:taxon-name><tp:taxon-name-part taxon-name-part-type="genus" reg="Glochidion">G.</tp:taxon-name-part> <tp:taxon-name-part taxon-name-part-type="species" reg="rubrum">rubrum</tp:taxon-name-part></tp:taxon-name></italic> based on its protologue. In the present study, the result from observing the type of <italic><tp:taxon-name><tp:taxon-name-part taxon-name-part-type="genus" reg="Glochidion">G.</tp:taxon-name-part> <tp:taxon-name-part taxon-name-part-type="species" reg="suishaense">suishaense</tp:taxon-name-part></tp:taxon-name></italic> (Figure <xref ref-type="fig" rid="F1">1F</xref>) further confirmed its taxonomic status.</p><p>Morphologically, <italic><tp:taxon-name><tp:taxon-name-part taxon-name-part-type="genus" reg="Glochidion">G.</tp:taxon-name-part> <tp:taxon-name-part taxon-name-part-type="species" reg="rubrum">rubrum</tp:taxon-name-part></tp:taxon-name></italic> could be distinguished from all other Taiwanese <italic><tp:taxon-name><tp:taxon-name-part taxon-name-part-type="genus" reg="Glochidion">Glochidion</tp:taxon-name-part></tp:taxon-name></italic> species by its styles which are cylindrical in shape and 1–3 mm in length (Figure <xref ref-type="fig" rid="F2">2M</xref>).</p></tp:treatment-sec><tp:treatment-sec sec-type="material" id="SECID0EMUAI"><title>Representative specimens examined.</title><p>China. Taiwan. Chiayi, at an elevation of 700–1300 m, 1 November 1985, <italic>C.I. Peng 8789</italic> (HAST); Hsinchu, Senkyakuseki, 25 June 1927, Y. Simada 4147 (HAST); Hsinchu, Lienhuassu, at an elevation of 50–100 m, 30 August 1996, <italic>K.C. Yang 4908</italic> (HAST); Hualien Hsien, Yueh-wang-ting to Yen-hai logging tract, 3 April 1991, <italic>J.C. Wang et al. 6757</italic> (HAST); Hualien Hsien, Hsiulin Hsiang, Hoping Forest Road, <named-content xmlns:xlink="http://www.w3.org/1999/xlink" content-type="dwc:verbatimCoordinates" xlink:type="simple"><named-content content-type="geo-json" specific-use="{&#34;type&#34;:&#34;Point&#34;,&#34;coordinates&#34;:[121.699167,24.307222]}" id="NCID0E2UAI" xlink:type="simple">24°18'26"N, 121°41'57"E</named-content></named-content>, at an elevation of ca. 875 m, 22 August 1996, <italic>S.M. Liu et al. 362</italic> (PE); Ilan Hsien, Mohen, <named-content xmlns:xlink="http://www.w3.org/1999/xlink" content-type="dwc:verbatimCoordinates" xlink:type="simple"><named-content content-type="geo-json" specific-use="{&#34;type&#34;:&#34;Point&#34;,&#34;coordinates&#34;:[121.625000,24.448333]}" id="NCID0EFVAI" xlink:type="simple">24°26'54"N, 121°37'30"E</named-content></named-content>, 30 September 1930, <italic>S. Suzuki 6097</italic> (TAI); Ilan Hsien, Nanao Hsiang, on the way from hiking entrance to Machialanshan, at an elevation of 270 m, 13 January 1994, <italic>Y.R. Lin 294</italic> (HAST); Ilan Hsien, Nanaonanhsi, at an elevation of 440 m, 16 August 1995, <italic>T.Y. Liu 817</italic> (HAST); Kaosiung Hsien, Taoyuan Hsiang, southern Cross-Island Hwy near Likuan, broadleaf forest, <named-content xmlns:xlink="http://www.w3.org/1999/xlink" content-type="dwc:verbatimCoordinates" xlink:type="simple"><named-content content-type="geo-json" specific-use="{&#34;type&#34;:&#34;Point&#34;,&#34;coordinates&#34;:[120.873333,23.282500]}" id="NCID0ETVAI" xlink:type="simple">23°16'57"N, 120°52'24"E</named-content></named-content>, at an elevation of ca. 1800 m, 1 April 1995, <italic>T.Y. Liu et al. 509</italic> (IBSC); Nantou Hsien, Chen-you-lan-chi, at an elevation of 1650 m, 7 May 1988, <italic>W.H. Hu 663</italic> (IBSC); Pingtung, Kaoshih, <named-content xmlns:xlink="http://www.w3.org/1999/xlink" content-type="dwc:verbatimCoordinates" xlink:type="simple"><named-content content-type="geo-json" specific-use="{&#34;type&#34;:&#34;Point&#34;,&#34;coordinates&#34;:[120.845000,22.131667]}" id="NCID0E6VAI" xlink:type="simple">22°7'54"N, 120°50'42"E</named-content></named-content>, 1 January 1929, <italic>S. Suzuki 16046</italic> (TAI); Pingtung Hsien, Mutan Hsiang, Gaushr-Mutan, <named-content xmlns:xlink="http://www.w3.org/1999/xlink" content-type="dwc:verbatimCoordinates" xlink:type="simple"><named-content content-type="geo-json" specific-use="{&#34;type&#34;:&#34;Point&#34;,&#34;coordinates&#34;:[120.830278,22.139444]}" id="NCID0EJWAI" xlink:type="simple">22°08'22"N, 120°49'49"E</named-content></named-content>, at an elevation of 250 m, roadside, 26 March 1999, <italic>C.M. Wang 03970</italic> (IBSC, PE); Pingtung Hsien, Mutan Hsiang, Mutan-Hsushai, <named-content xmlns:xlink="http://www.w3.org/1999/xlink" content-type="dwc:verbatimCoordinates" xlink:type="simple"><named-content content-type="geo-json" specific-use="{&#34;type&#34;:&#34;Point&#34;,&#34;coordinates&#34;:[120.854722,22.186944]}" id="NCID0ETWAI" xlink:type="simple">22°11'13"N, 120°51'17"E</named-content></named-content>, on roadside, 12 April 1998, <italic>C.M. Wang et al. 03099</italic> (IBSC); Pingtung Hsian, Shihtzu Hsiang, on the way from Neiwen to Shouka, along Hsien road 199, broadleaf forest, <named-content xmlns:xlink="http://www.w3.org/1999/xlink" content-type="dwc:verbatimCoordinates" xlink:type="simple"><named-content content-type="geo-json" specific-use="{&#34;type&#34;:&#34;Point&#34;,&#34;coordinates&#34;:[120.866111,22.232500]}" id="NCID0E4WAI" xlink:type="simple">22°13'57"N, 120°51'58"E</named-content></named-content>, at an elevation of ca. 390 m, 6 December 1995, <italic>S.M. Liu et al. 140</italic> (PE); Pingtung Hsien, Tahanshan, <named-content xmlns:xlink="http://www.w3.org/1999/xlink" content-type="dwc:verbatimCoordinates" xlink:type="simple"><named-content content-type="geo-json" specific-use="{&#34;type&#34;:&#34;Point&#34;,&#34;coordinates&#34;:[120.766667,22.400000]}" id="NCID0EHXAI" xlink:type="simple">22°24'N, 120°46'E</named-content></named-content>, at an elevation of 600 m, 20 September 1996, <italic>T.T. Chen 7883</italic> (PE); Taichung Hsien, Hoping Hsiang, on Hsuehshan forest, at road mileage sign 23.7 km, <named-content xmlns:xlink="http://www.w3.org/1999/xlink" content-type="dwc:verbatimCoordinates" xlink:type="simple"><named-content content-type="geo-json" specific-use="{&#34;type&#34;:&#34;Point&#34;,&#34;coordinates&#34;:[120.925000,24.249167]}" id="NCID0ERXAI" xlink:type="simple">24°14'57"N, 120°55'30"E</named-content></named-content>, at an elevation of 1600 m, 5 May 1999, <italic>S.H. Wu 1277</italic> (KUN); Taichung Hsien, Hoping Hsiang, at an elevation of ca. 1100 m, 29 May 1999, <italic>C.H. Chen et al. 2737</italic> (HAST); Tainan, Lungtien, <named-content xmlns:xlink="http://www.w3.org/1999/xlink" content-type="dwc:verbatimCoordinates" xlink:type="simple"><named-content content-type="geo-json" specific-use="{&#34;type&#34;:&#34;Point&#34;,&#34;coordinates&#34;:[120.275833,23.201389]}" id="NCID0E4XAI" xlink:type="simple">23°12'5"N, 120°16'33"E</named-content></named-content>, 17 May 1942, <italic>Senbenlin 303</italic> (TAI); Taipei Hsien, Nankang, local hills up the Hu-Shih Park, at an elevation of ca. 50–100 m, 14 April 1991, <italic>C.I. Peng et al. 13898</italic> (PE); Taipei, Peitou, <named-content xmlns:xlink="http://www.w3.org/1999/xlink" content-type="dwc:verbatimCoordinates" xlink:type="simple"><named-content content-type="geo-json" specific-use="{&#34;type&#34;:&#34;Point&#34;,&#34;coordinates&#34;:[121.495000,25.128333]}" id="NCID0EJYAI" xlink:type="simple">25°7'42"N, 121°29'42"E</named-content></named-content>, 5 May 1935, <italic>H. Shimada 360</italic> (TAI); Taipei Hsien, Yangmingshan National Park, Tatunshan, <named-content xmlns:xlink="http://www.w3.org/1999/xlink" content-type="dwc:verbatimCoordinates" xlink:type="simple"><named-content content-type="geo-json" specific-use="{&#34;type&#34;:&#34;Point&#34;,&#34;coordinates&#34;:[121.525278,25.366667]}" id="NCID0ETYAI" xlink:type="simple">25°22'00"N, 121°31'31"E</named-content></named-content>, at an elevation of ca. 825–840 m, on exposed trail, 10 November 1994, <italic>H.Y. Shen et al. 275</italic> (KUN); Taitung Hsien, Lanyu Hsiang, Hsiangtienchih, <named-content xmlns:xlink="http://www.w3.org/1999/xlink" content-type="dwc:verbatimCoordinates" xlink:type="simple"><named-content content-type="geo-json" specific-use="{&#34;type&#34;:&#34;Point&#34;,&#34;coordinates&#34;:[121.501389,22.080556]}" id="NCID0E4YAI" xlink:type="simple">22°04'50"N, 121°30'05"E</named-content></named-content>, at an elevation of 180 m, semi-shaded, 28 April 1997, <italic>S.T. Chiu &amp; J.N. Chen 04099</italic> (IBSC); Taitung Hsien, Lanyu Hsiang, Langtao, Pond Hsiaotienchih, at an elevation of 150–180 m, 9 July 1997, <italic>T.Y.A. Yang et al. 08597</italic> (IBSC); Taitung Hsien, Lutao Hsiang, along the paved road from Nanliao to Huoshaoshan, at an elevation of 100 m, 9 October 2001, <italic>Y.Y. Huang 753</italic> (PE); Taoyuan Hsien, Fuhsiang Hsiang, Litungshanchuang-Shankuang, <named-content xmlns:xlink="http://www.w3.org/1999/xlink" content-type="dwc:verbatimCoordinates" xlink:type="simple"><named-content content-type="geo-json" specific-use="{&#34;type&#34;:&#34;Point&#34;,&#34;coordinates&#34;:[121.339722,24.679722]}" id="NCID0ELZAI" xlink:type="simple">24°40'47"N, 121°20'23"E</named-content></named-content>, at an elevation of 960 m, on roadside of broadleaf forest, 4 January 1996, <italic>C.M. Wang &amp; H.M. Lin 01953</italic> (IBSC); Taoyuan Hsien, Nankan, <named-content xmlns:xlink="http://www.w3.org/1999/xlink" content-type="dwc:verbatimCoordinates" xlink:type="simple"><named-content content-type="geo-json" specific-use="{&#34;type&#34;:&#34;Point&#34;,&#34;coordinates&#34;:[121.306111,24.988056]}" id="NCID0EVZAI" xlink:type="simple">24°59'17"N, 121°18'22"E</named-content></named-content>, 5 May 1929, <italic>Y. Yamamoto s.n.</italic> (TAI).</p></tp:treatment-sec><tp:treatment-sec><!--Section generated to contain objects referenced in tp:taxon-treatment.--><fig id="F1" position="float" orientation="portrait"><object-id xmlns:xlink="http://www.w3.org/1999/xlink" content-type="doi" xlink:type="simple">10.3897/phytokeys.159.54839.figure1</object-id><object-id xmlns:xlink="http://www.w3.org/1999/xlink" content-type="arpha" xlink:type="simple">FC683DE4-FD89-5E66-834E-DC99BF6A39CE</object-id><label>Figure 1.</label><caption><p><bold>A</bold> holotype of <tp:taxon-name><tp:taxon-name-part taxon-name-part-type="genus" reg="Glochidion">Glochidion</tp:taxon-name-part> <tp:taxon-name-part taxon-name-part-type="species" reg="assamicum">assamicum</tp:taxon-name-part> <tp:taxon-name-part taxon-name-part-type="infraspecific-rank">var.</tp:taxon-name-part> <tp:taxon-name-part taxon-name-part-type="variety" reg="magnicapsulum">magnicapsulum</tp:taxon-name-part></tp:taxon-name> Croiatz &amp; Hara (<italic>A. Henry 117</italic>, A) <bold>B</bold> holotype of <italic><tp:taxon-name><tp:taxon-name-part taxon-name-part-type="genus" reg="Glochidion">G.</tp:taxon-name-part> <tp:taxon-name-part taxon-name-part-type="species" reg="kusukusense">kusukusense</tp:taxon-name-part></tp:taxon-name></italic> Hayata (<italic>B. Hayata &amp; S. Sasaki s.n.</italic>, TI) <bold>C</bold> lectotype of <italic><tp:taxon-name><tp:taxon-name-part taxon-name-part-type="genus" reg="Glochidion">G.</tp:taxon-name-part> <tp:taxon-name-part taxon-name-part-type="species" reg="lanceolatum">lanceolatum</tp:taxon-name-part></tp:taxon-name></italic> Hayata (<italic>T. Makino s.n.</italic>, TI) <bold>D</bold> holotype of <italic><tp:taxon-name><tp:taxon-name-part taxon-name-part-type="genus" reg="Glochidion">G.</tp:taxon-name-part> <tp:taxon-name-part taxon-name-part-type="species" reg="chademenosocarpum">chademenosocarpum</tp:taxon-name-part></tp:taxon-name></italic> Hayata (<italic>B. Hayata s.n.</italic>, TI) <bold>E</bold> isotype of <italic><tp:taxon-name><tp:taxon-name-part taxon-name-part-type="genus" reg="Glochidion">G.</tp:taxon-name-part> <tp:taxon-name-part taxon-name-part-type="species" reg="rubrum">rubrum</tp:taxon-name-part></tp:taxon-name></italic> Blume (<italic>C.L. von Blume s.n.</italic>, NY) <bold>F</bold> isolectotype of <italic><tp:taxon-name><tp:taxon-name-part taxon-name-part-type="genus" reg="Glochidion">G.</tp:taxon-name-part> <tp:taxon-name-part taxon-name-part-type="species" reg="suishaense">suishaense</tp:taxon-name-part></tp:taxon-name></italic> Hayata (<italic>B. Hayata s.n.</italic>, TI).</p></caption><graphic xmlns:xlink="http://www.w3.org/1999/xlink" xlink:href="phytokeys-159-137-g001.jpg" position="float" orientation="portrait" xlink:type="simple" id="oo_449558.jpg"><uri content-type="original_file" xlink:type="simple">https://binary.pensoft.net/fig/449558</uri></graphic></fig><fig id="F2" position="float" orientation="portrait"><object-id xmlns:xlink="http://www.w3.org/1999/xlink" content-type="doi" xlink:type="simple">10.3897/phytokeys.159.54839.figure2</object-id><object-id xmlns:xlink="http://www.w3.org/1999/xlink" content-type="arpha" xlink:type="simple">CDC9D7BF-634C-5960-9BDC-5B1B62DF6BEE</object-id><label>Figure 2.</label><caption><p>General morphology of <italic><tp:taxon-name><tp:taxon-name-part taxon-name-part-type="genus" reg="Glochidion">Glochidion</tp:taxon-name-part></tp:taxon-name></italic><bold>A–C</bold><tp:taxon-name><tp:taxon-name-part taxon-name-part-type="genus" reg="Glochidion">G.</tp:taxon-name-part> <tp:taxon-name-part taxon-name-part-type="species" reg="acuminatum">acuminatum</tp:taxon-name-part> <tp:taxon-name-part taxon-name-part-type="infraspecific-rank">var.</tp:taxon-name-part> <tp:taxon-name-part taxon-name-part-type="variety" reg="acuminatum">acuminatum</tp:taxon-name-part></tp:taxon-name> Müll. Arg <bold>D, E, H</bold><italic><tp:taxon-name><tp:taxon-name-part taxon-name-part-type="genus" reg="Glochidion">G.</tp:taxon-name-part> <tp:taxon-name-part taxon-name-part-type="species" reg="ellipticum">ellipticum</tp:taxon-name-part></tp:taxon-name></italic> Wight <bold>F, G</bold><italic><tp:taxon-name><tp:taxon-name-part taxon-name-part-type="genus" reg="Glochidion">G.</tp:taxon-name-part> <tp:taxon-name-part taxon-name-part-type="species" reg="lanceolatum">lanceolatum</tp:taxon-name-part></tp:taxon-name></italic> Hayata <bold>I–K</bold><italic><tp:taxon-name><tp:taxon-name-part taxon-name-part-type="genus" reg="Glochidion">G.</tp:taxon-name-part> <tp:taxon-name-part taxon-name-part-type="species" reg="philippicum">philippicum</tp:taxon-name-part></tp:taxon-name></italic> (Cav.) C.B. Rob <bold>L, P</bold><italic><tp:taxon-name><tp:taxon-name-part taxon-name-part-type="genus" reg="Glochidion">G.</tp:taxon-name-part> <tp:taxon-name-part taxon-name-part-type="species" reg="puberum">puberum</tp:taxon-name-part></tp:taxon-name></italic> (L.) Hutch <bold>M–O</bold><italic><tp:taxon-name><tp:taxon-name-part taxon-name-part-type="genus" reg="Glochidion">G.</tp:taxon-name-part> <tp:taxon-name-part taxon-name-part-type="species" reg="rubrum">rubrum</tp:taxon-name-part></tp:taxon-name></italic> Blume <bold>Q–S</bold><tp:taxon-name><tp:taxon-name-part taxon-name-part-type="genus" reg="Glochidion">G.</tp:taxon-name-part> <tp:taxon-name-part taxon-name-part-type="species" reg="zeylanicum">zeylanicum</tp:taxon-name-part> <tp:taxon-name-part taxon-name-part-type="infraspecific-rank">var.</tp:taxon-name-part> <tp:taxon-name-part taxon-name-part-type="variety" reg="zeylanicum">zeylanicum</tp:taxon-name-part></tp:taxon-name> (Gaertn.) A. Juss <bold>T–V</bold><tp:taxon-name><tp:taxon-name-part taxon-name-part-type="genus" reg="Glochidion">G.</tp:taxon-name-part> <tp:taxon-name-part taxon-name-part-type="species" reg="zeylanicum">zeylanicum</tp:taxon-name-part> <tp:taxon-name-part taxon-name-part-type="infraspecific-rank">var.</tp:taxon-name-part> <tp:taxon-name-part taxon-name-part-type="variety" reg="tomentosum">tomentosum</tp:taxon-name-part></tp:taxon-name> Trimen <bold>A, D, F, I, M, R, T</bold> female flowers <bold>B, E, J, S, U</bold> male flowers <bold>C, G, H, K, N–Q, V</bold> fruits <bold>L</bold> female flowers and male flowers <bold>N</bold> male flowers and fruits. Photographs: <bold>A–C, F, G, I–K, M–O, Q–U</bold> by A. Kawakita (Kyoto University, Japan) <bold>D–E, H, L, P</bold> by G. Yao <bold>V</bold> Z.Q. Song.</p></caption><graphic xmlns:xlink="http://www.w3.org/1999/xlink" xlink:href="phytokeys-159-137-g002.jpg" position="float" orientation="portrait" xlink:type="simple" id="oo_449559.jpg"><uri content-type="original_file" xlink:type="simple">https://binary.pensoft.net/fig/449559</uri></graphic></fig></tp:treatment-sec><ref-list><ref id="B17"><mixed-citation xmlns:xlink="http://www.w3.org/1999/xlink" xlink:type="simple"><person-group><name name-style="western"><surname>Hayata</surname><given-names>B</given-names></name></person-group> (<year>1920</year>) <article-title>Icones Plantarum Formosanarum Bureau Productive Industris.</article-title><source>Taipei</source><volume>9</volume>: <fpage>94</fpage>–<lpage>97</lpage>.</mixed-citation></ref><ref id="B20"><mixed-citation xmlns:xlink="http://www.w3.org/1999/xlink" xlink:type="simple"><person-group><name name-style="western"><surname>Hsu</surname><given-names>YS</given-names></name><name name-style="western"><surname>Lu</surname><given-names>FY</given-names></name><name name-style="western"><surname>Deng</surname><given-names>SL</given-names></name><name name-style="western"><surname>Liaw</surname><given-names>JC</given-names></name></person-group> (<year>2006</year>) <article-title>A taxonomic study of the <italic><tp:taxon-name><tp:taxon-name-part taxon-name-part-type="genus">Glochidion</tp:taxon-name-part></tp:taxon-name></italic> (<tp:taxon-name><tp:taxon-name-part taxon-name-part-type="family">Euphorbiaceae</tp:taxon-name-part></tp:taxon-name>) of Taiwan.</article-title><source>Quarterly Journal of Forest Research</source><volume>28</volume>: <fpage>49</fpage>–<lpage>68</lpage>.</mixed-citation></ref></ref-list></tp:taxon-treatment>
