# Supplementary material for: Taxonomic revision of the genus Glochidion (Phyllanthaceae) in Taiwan, China
Source: PhytoKeys. 2020 Sep 3;159:137–59. doi: 10.3897/phytokeys.159.54839 (PMC7483396; doi:10.3897/phytokeys.159.54839)
Supplement: XML Treatment for var. tomentosum [file phytokeys.159.54839-treatment11.xml]

<!DOCTYPE tp:taxon-treatment
  PUBLIC "-//TaxonX//DTD Taxonomic Treatment Publishing DTD v0 20100105//EN" "tax-treatment-NSO.dtd">
<tp:taxon-treatment xmlns:tp="http://www.plazi.org/taxpub"><tp:treatment-meta><kwd-group><label>Taxon classification</label><kwd><named-content xmlns:xlink="http://www.w3.org/1999/xlink" content-type="kingdom">Plantae</named-content></kwd><kwd><named-content xmlns:xlink="http://www.w3.org/1999/xlink" content-type="order">Malpighiales</named-content></kwd><kwd><named-content xmlns:xlink="http://www.w3.org/1999/xlink" content-type="family">Phyllanthaceae</named-content></kwd></kwd-group><mixed-citation publication-type="journal"><person-group><name><surname>Yao</surname><given-names>Gang</given-names></name><name><surname>Song</surname><given-names>Zhu-Qiu</given-names></name><name><surname>Xue</surname><given-names>Bin-E</given-names></name><name><surname>Shi</surname><given-names>Shi</given-names></name><name><surname>Li</surname><given-names>Yu-Ling</given-names></name><name><surname>Luo</surname><given-names>Shi-Xiao</given-names></name></person-group><article-title>Taxonomic revision of the genus <italic><tp:taxon-name><tp:taxon-name-part taxon-name-part-type="genus" reg="Glochidion">Glochidion</tp:taxon-name-part></tp:taxon-name></italic> (<tp:taxon-name><tp:taxon-name-part taxon-name-part-type="family">Phyllanthaceae</tp:taxon-name-part></tp:taxon-name>) in Taiwan, China</article-title><source>PhytoKeys</source><day>03</day><month>9</month><year>2020</year><volume>159</volume><fpage>137</fpage><lpage>159</lpage><pub-id pub-id-type="doi">10.3897/phytokeys.159.54839</pub-id></mixed-citation></tp:treatment-meta><tp:nomenclature><label>b.</label><tp:taxon-name><object-id xmlns:xlink="http://www.w3.org/1999/xlink" content-type="arpha" xlink:type="simple">04FA54DB-780F-5B58-B5BF-116618B00618</object-id>
            <tp:taxon-name-part taxon-name-part-type="genus" reg="Glochidion"/>
            <tp:taxon-name-part taxon-name-part-type="species" reg="zeylanicum"/>
            <tp:taxon-name-part taxon-name-part-type="infraspecific-rank">var.</tp:taxon-name-part>
            <tp:taxon-name-part taxon-name-part-type="variety" reg="tomentosum">tomentosum</tp:taxon-name-part>
          </tp:taxon-name><tp:taxon-authority>Trim., in Cat. Ceyl. Pl. 79. 1885</tp:taxon-authority><xref ref-type="fig" rid="F2">Figure 2T–V</xref></tp:nomenclature><tp:treatment-sec sec-type="material" id="SECID0EJEBI"><title>Type.</title><p>Sri Lanka, <italic>G.H.K. Thwaites 3432</italic> (lectotype: BM-000617461, designated by <xref ref-type="bibr" rid="B5">Chakrabarty and Balakrishnan 2018</xref>; Isolectotypes: CAL, K-001081200 &amp; K001081201).</p></tp:treatment-sec><tp:treatment-sec sec-type="distribution" id="SECID0EVEBI"><title>Distribution and habitat.</title><p>This variety <tp:taxon-name><tp:taxon-name-part taxon-name-part-type="genus" reg="Glochidion">G.</tp:taxon-name-part> <tp:taxon-name-part taxon-name-part-type="species" reg="zeylanicum">zeylanicum</tp:taxon-name-part> <tp:taxon-name-part taxon-name-part-type="infraspecific-rank">var.</tp:taxon-name-part> <tp:taxon-name-part taxon-name-part-type="variety" reg="tomentosum">tomentosum</tp:taxon-name-part></tp:taxon-name> is widely distributed from India, Myanmar, Thailand, Vietnam, to China and south Japan. In China, it occurs widely from southwestern areas to Taiwan. It shares a similar habitat with the typical variety <tp:taxon-name><tp:taxon-name-part taxon-name-part-type="genus" reg="Glochidion">G.</tp:taxon-name-part> <tp:taxon-name-part taxon-name-part-type="species" reg="zeylanicum">zeylanicum</tp:taxon-name-part> <tp:taxon-name-part taxon-name-part-type="infraspecific-rank">var.</tp:taxon-name-part> <tp:taxon-name-part taxon-name-part-type="variety" reg="zeylanicum">zeylanicum</tp:taxon-name-part></tp:taxon-name>. In Taiwan, <tp:taxon-name><tp:taxon-name-part taxon-name-part-type="genus" reg="Glochidion">G.</tp:taxon-name-part> <tp:taxon-name-part taxon-name-part-type="species" reg="zeylanicum">zeylanicum</tp:taxon-name-part> <tp:taxon-name-part taxon-name-part-type="infraspecific-rank">var.</tp:taxon-name-part> <tp:taxon-name-part taxon-name-part-type="variety" reg="tomentosum">tomentosum</tp:taxon-name-part></tp:taxon-name> is distributed from Hsinchu and Taipei to Nantou. <xref ref-type="bibr" rid="B20">Hsu et al. (2006)</xref> recorded the distribution of this variety in Ilan Hsien, but relevant specimens were unavailable in the present study.</p></tp:treatment-sec><tp:treatment-sec sec-type="Taxonomic discussion" id="SECID0ESGBI"><title>Taxonomic discussion.</title><p>Morphologically, the variety <tp:taxon-name><tp:taxon-name-part taxon-name-part-type="genus" reg="Glochidion">G.</tp:taxon-name-part> <tp:taxon-name-part taxon-name-part-type="species" reg="zeylanicum">zeylanicum</tp:taxon-name-part> <tp:taxon-name-part taxon-name-part-type="infraspecific-rank">var.</tp:taxon-name-part> <tp:taxon-name-part taxon-name-part-type="variety" reg="tomentosum">tomentosum</tp:taxon-name-part></tp:taxon-name> differs from the typical variety <tp:taxon-name><tp:taxon-name-part taxon-name-part-type="genus" reg="Glochidion">G.</tp:taxon-name-part> <tp:taxon-name-part taxon-name-part-type="species" reg="zeylanicum">zeylanicum</tp:taxon-name-part> <tp:taxon-name-part taxon-name-part-type="infraspecific-rank">var.</tp:taxon-name-part> <tp:taxon-name-part taxon-name-part-type="variety" reg="zeylanicum">zeylanicum</tp:taxon-name-part></tp:taxon-name> by its hairy habit. For the hairy taxon, the name <tp:taxon-name><tp:taxon-name-part taxon-name-part-type="genus" reg="Glochidion">G.</tp:taxon-name-part> <tp:taxon-name-part taxon-name-part-type="species" reg="zeylanicum">zeylanicum</tp:taxon-name-part> <tp:taxon-name-part taxon-name-part-type="infraspecific-rank">var.</tp:taxon-name-part> <tp:taxon-name-part taxon-name-part-type="variety" reg="tomentosum">tomentosum</tp:taxon-name-part></tp:taxon-name> was accepted by several authors in their treatment of Taiwanese <italic><tp:taxon-name><tp:taxon-name-part taxon-name-part-type="genus" reg="Glochidion">Glochidion</tp:taxon-name-part></tp:taxon-name></italic> (<xref ref-type="bibr" rid="B19">Hsieh 1977</xref>; <xref ref-type="bibr" rid="B10">Deng and Wang 1993</xref>) and further appreciated recently (<xref ref-type="bibr" rid="B36">TPL 2013</xref> continuously updated, <xref ref-type="bibr" rid="B43">Yao and Zhang 2015a</xref>), but in some other treatments the name <italic><tp:taxon-name><tp:taxon-name-part taxon-name-part-type="genus" reg="Glochidion">G.</tp:taxon-name-part> <tp:taxon-name-part taxon-name-part-type="species" reg="hirsuttum">hirsuttum</tp:taxon-name-part></tp:taxon-name></italic> (Roxb.) Voigt was adopted (<xref ref-type="bibr" rid="B28">Li 1994</xref>; <xref ref-type="bibr" rid="B20">Hsu et al. 2006</xref>; <xref ref-type="bibr" rid="B29">Li and Gilbert 2008</xref>). In our taxonomic study of the genus <italic><tp:taxon-name><tp:taxon-name-part taxon-name-part-type="genus" reg="Glochidion">Glochidion</tp:taxon-name-part></tp:taxon-name></italic>, it was found that the hairy variety (Figure <xref ref-type="fig" rid="F2">2T–V</xref>) and the typical glabrous variety <tp:taxon-name><tp:taxon-name-part taxon-name-part-type="genus" reg="Glochidion">G.</tp:taxon-name-part> <tp:taxon-name-part taxon-name-part-type="species" reg="zeylanicum">zeylanicum</tp:taxon-name-part> <tp:taxon-name-part taxon-name-part-type="infraspecific-rank">var.</tp:taxon-name-part> <tp:taxon-name-part taxon-name-part-type="variety" reg="zeylanicum">zeylanicum</tp:taxon-name-part></tp:taxon-name> (Figure <xref ref-type="fig" rid="F2">2Q–S</xref>) are very similar in habit and also shared similar distribution areas, so the name <tp:taxon-name><tp:taxon-name-part taxon-name-part-type="genus" reg="Glochidion">G.</tp:taxon-name-part> <tp:taxon-name-part taxon-name-part-type="species" reg="zeylanicum">zeylanicum</tp:taxon-name-part> <tp:taxon-name-part taxon-name-part-type="infraspecific-rank">var.</tp:taxon-name-part> <tp:taxon-name-part taxon-name-part-type="variety" reg="tomentosum">tomentosum</tp:taxon-name-part></tp:taxon-name> is accepted here.</p></tp:treatment-sec><tp:treatment-sec sec-type="material" id="SECID0EKLBI"><title>Representative specimens examined.</title><p>China. Taiwan. Detailed locality unknown, 10 June 1929, <italic>S. Sasaki s.n.</italic> (NAS); Hsinchu Hsien, Hsinfeng Hsiang, Fengshan Margin of fallow paddy, at an elevation of 5–10 m, 30 May 1991, <italic>W.P. Leu 946</italic> (HAST); Hsinchu Hsien, Chupei Hsiang, on the slope along the riverbank of Fengshanhsi, at an elevation of 50–100 m, 27 November 1992, <italic>W.P. Leu 1645</italic> (HAST); Hsinchu Hsien, Hsinfeng Hsiang, 22 March 2014, <italic>P.M. Zeng PM14</italic> (NCAI); Nantou Hsien, Hsianshan-Sunmoon Lake, <named-content xmlns:xlink="http://www.w3.org/1999/xlink" content-type="dwc:verbatimCoordinates" xlink:type="simple"><named-content content-type="geo-json" specific-use="{&#34;type&#34;:&#34;Point&#34;,&#34;coordinates&#34;:[120.888611,23.841389]}" id="NCID0E2LBI" xlink:type="simple">23°50'29"N, 120°53'19"E</named-content></named-content>, 19 September 1929, <italic>K. Sasaki 15394</italic> (TAI); Nantou Hsien, Sun Moon Lake, <named-content xmlns:xlink="http://www.w3.org/1999/xlink" content-type="dwc:verbatimCoordinates" xlink:type="simple"><named-content content-type="geo-json" specific-use="{&#34;type&#34;:&#34;Point&#34;,&#34;coordinates&#34;:[120.923889,23.840556]}" id="NCID0EFMBI" xlink:type="simple">23°50'26"N, 120°55'26"E</named-content></named-content>, September 1929, <italic>S. Sasaki s.n.</italic> (TAI); Nantou Hsien, Yuchih, at an elevation of 750 m, 25 December 1985, <italic>S.Y. Lu 18170</italic> (HAST); Nantou Hsien, 26 April 1991, <italic>Y.S. Hsu</italic> &amp; <italic>J.C. Liaw 174</italic> (NCAI); Nantou Hsien, 8 June 1991, <italic>Y.S. Hsu</italic> &amp; <italic>J.C. Liaw 216</italic> (NCAI); Taipei Hsien, Shuiyuanti, <named-content xmlns:xlink="http://www.w3.org/1999/xlink" content-type="dwc:verbatimCoordinates" xlink:type="simple"><named-content content-type="geo-json" specific-use="{&#34;type&#34;:&#34;Point&#34;,&#34;coordinates&#34;:[121.530000,25.007500]}" id="NCID0EZMBI" xlink:type="simple">25°0'27"N, 121°31'48"E</named-content></named-content>, 14 May 1929, <italic>S. Suzuki 19294</italic> (TAI); Taipei Hsien, Sungshan, <named-content xmlns:xlink="http://www.w3.org/1999/xlink" content-type="dwc:verbatimCoordinates" xlink:type="simple"><named-content content-type="geo-json" specific-use="{&#34;type&#34;:&#34;Point&#34;,&#34;coordinates&#34;:[121.568056,25.048056]}" id="NCID0EDNBI" xlink:type="simple">25°2'53"N, 121°34'5"E</named-content></named-content>, 27 April 1933, <italic>S. Sasaki s.n.</italic> (TAI); Taipei Hsien, Taihoku, <named-content xmlns:xlink="http://www.w3.org/1999/xlink" content-type="dwc:verbatimCoordinates" xlink:type="simple"><named-content content-type="geo-json" specific-use="{&#34;type&#34;:&#34;Point&#34;,&#34;coordinates&#34;:[121.511944,25.046111]}" id="NCID0ENNBI" xlink:type="simple">25°2'46"N, 121°30'43"E</named-content></named-content>, 10 June 1929, <italic>S. Sasaki 9294</italic> (TAI); Taipei Hsien, Tomitacho, <named-content xmlns:xlink="http://www.w3.org/1999/xlink" content-type="dwc:verbatimCoordinates" xlink:type="simple"><named-content content-type="geo-json" specific-use="{&#34;type&#34;:&#34;Point&#34;,&#34;coordinates&#34;:[121.535278,25.011944]}" id="NCID0EXNBI" xlink:type="simple">25°0'43"N, 121°32'7"E</named-content></named-content>, 27 May 1932, <italic>T. Tanaka &amp; Y. Shimada 11071</italic> (TAI); Tomita-cho, Taihoku-shi, 27 May 1932, <italic>T. Tanaka et al. 11071</italic> (IBSC, PE); Taipei Hsien, Kungkuan, roadside, at an elevation of 10–20 m, 20 March 1992, <italic>M.J. Deng 883</italic> (HAST).</p></tp:treatment-sec><tp:treatment-sec><!--Section generated to contain objects referenced in tp:taxon-treatment.--><fig id="F2" position="float" orientation="portrait"><object-id xmlns:xlink="http://www.w3.org/1999/xlink" content-type="doi" xlink:type="simple">10.3897/phytokeys.159.54839.figure2</object-id><object-id xmlns:xlink="http://www.w3.org/1999/xlink" content-type="arpha" xlink:type="simple">CDC9D7BF-634C-5960-9BDC-5B1B62DF6BEE</object-id><label>Figure 2.</label><caption><p>General morphology of <italic><tp:taxon-name><tp:taxon-name-part taxon-name-part-type="genus" reg="Glochidion">Glochidion</tp:taxon-name-part></tp:taxon-name></italic><bold>A–C</bold><tp:taxon-name><tp:taxon-name-part taxon-name-part-type="genus" reg="Glochidion">G.</tp:taxon-name-part> <tp:taxon-name-part taxon-name-part-type="species" reg="acuminatum">acuminatum</tp:taxon-name-part> <tp:taxon-name-part taxon-name-part-type="infraspecific-rank">var.</tp:taxon-name-part> <tp:taxon-name-part taxon-name-part-type="variety" reg="acuminatum">acuminatum</tp:taxon-name-part></tp:taxon-name> Müll. Arg <bold>D, E, H</bold><italic><tp:taxon-name><tp:taxon-name-part taxon-name-part-type="genus" reg="Glochidion">G.</tp:taxon-name-part> <tp:taxon-name-part taxon-name-part-type="species" reg="ellipticum">ellipticum</tp:taxon-name-part></tp:taxon-name></italic> Wight <bold>F, G</bold><italic><tp:taxon-name><tp:taxon-name-part taxon-name-part-type="genus" reg="Glochidion">G.</tp:taxon-name-part> <tp:taxon-name-part taxon-name-part-type="species" reg="lanceolatum">lanceolatum</tp:taxon-name-part></tp:taxon-name></italic> Hayata <bold>I–K</bold><italic><tp:taxon-name><tp:taxon-name-part taxon-name-part-type="genus" reg="Glochidion">G.</tp:taxon-name-part> <tp:taxon-name-part taxon-name-part-type="species" reg="philippicum">philippicum</tp:taxon-name-part></tp:taxon-name></italic> (Cav.) C.B. Rob <bold>L, P</bold><italic><tp:taxon-name><tp:taxon-name-part taxon-name-part-type="genus" reg="Glochidion">G.</tp:taxon-name-part> <tp:taxon-name-part taxon-name-part-type="species" reg="puberum">puberum</tp:taxon-name-part></tp:taxon-name></italic> (L.) Hutch <bold>M–O</bold><italic><tp:taxon-name><tp:taxon-name-part taxon-name-part-type="genus" reg="Glochidion">G.</tp:taxon-name-part> <tp:taxon-name-part taxon-name-part-type="species" reg="rubrum">rubrum</tp:taxon-name-part></tp:taxon-name></italic> Blume <bold>Q–S</bold><tp:taxon-name><tp:taxon-name-part taxon-name-part-type="genus" reg="Glochidion">G.</tp:taxon-name-part> <tp:taxon-name-part taxon-name-part-type="species" reg="zeylanicum">zeylanicum</tp:taxon-name-part> <tp:taxon-name-part taxon-name-part-type="infraspecific-rank">var.</tp:taxon-name-part> <tp:taxon-name-part taxon-name-part-type="variety" reg="zeylanicum">zeylanicum</tp:taxon-name-part></tp:taxon-name> (Gaertn.) A. Juss <bold>T–V</bold><tp:taxon-name><tp:taxon-name-part taxon-name-part-type="genus" reg="Glochidion">G.</tp:taxon-name-part> <tp:taxon-name-part taxon-name-part-type="species" reg="zeylanicum">zeylanicum</tp:taxon-name-part> <tp:taxon-name-part taxon-name-part-type="infraspecific-rank">var.</tp:taxon-name-part> <tp:taxon-name-part taxon-name-part-type="variety" reg="tomentosum">tomentosum</tp:taxon-name-part></tp:taxon-name> Trimen <bold>A, D, F, I, M, R, T</bold> female flowers <bold>B, E, J, S, U</bold> male flowers <bold>C, G, H, K, N–Q, V</bold> fruits <bold>L</bold> female flowers and male flowers <bold>N</bold> male flowers and fruits. Photographs: <bold>A–C, F, G, I–K, M–O, Q–U</bold> by A. Kawakita (Kyoto University, Japan) <bold>D–E, H, L, P</bold> by G. Yao <bold>V</bold> Z.Q. Song.</p></caption><graphic xmlns:xlink="http://www.w3.org/1999/xlink" xlink:href="phytokeys-159-137-g002.jpg" position="float" orientation="portrait" xlink:type="simple" id="oo_449559.jpg"><uri content-type="original_file" xlink:type="simple">https://binary.pensoft.net/fig/449559</uri></graphic></fig></tp:treatment-sec><ref-list><ref id="B5"><mixed-citation xmlns:xlink="http://www.w3.org/1999/xlink" xlink:type="simple"><person-group><name name-style="western"><surname>Chakrabarty</surname><given-names>T</given-names></name><name name-style="western"><surname>Balakrishnan</surname><given-names>NP</given-names></name></person-group> (<year>2018</year>) <italic><tp:taxon-name><tp:taxon-name-part taxon-name-part-type="genus">Glochidion</tp:taxon-name-part></tp:taxon-name></italic>. Indo-Burmese <tp:taxon-name><tp:taxon-name-part taxon-name-part-type="family">Phyllanthaceae</tp:taxon-name-part></tp:taxon-name>: A taxonomic Revision. Bishen Singh Mahendra Pal Singh, Dehra Dun, 194–255.</mixed-citation></ref><ref id="B20"><mixed-citation xmlns:xlink="http://www.w3.org/1999/xlink" xlink:type="simple"><person-group><name name-style="western"><surname>Hsu</surname><given-names>YS</given-names></name><name name-style="western"><surname>Lu</surname><given-names>FY</given-names></name><name name-style="western"><surname>Deng</surname><given-names>SL</given-names></name><name name-style="western"><surname>Liaw</surname><given-names>JC</given-names></name></person-group> (<year>2006</year>) <article-title>A taxonomic study of the <italic><tp:taxon-name><tp:taxon-name-part taxon-name-part-type="genus">Glochidion</tp:taxon-name-part></tp:taxon-name></italic> (<tp:taxon-name><tp:taxon-name-part taxon-name-part-type="family">Euphorbiaceae</tp:taxon-name-part></tp:taxon-name>) of Taiwan.</article-title><source>Quarterly Journal of Forest Research</source><volume>28</volume>: <fpage>49</fpage>–<lpage>68</lpage>.</mixed-citation></ref><ref id="B19"><mixed-citation xmlns:xlink="http://www.w3.org/1999/xlink" xlink:type="simple"><person-group><name name-style="western"><surname>Hsieh</surname><given-names>CF</given-names></name></person-group> (<year>1977</year>) <article-title><italic><tp:taxon-name><tp:taxon-name-part taxon-name-part-type="genus">Glochidion</tp:taxon-name-part></tp:taxon-name></italic>.</article-title> In: <person-group><name name-style="western"><surname>Li</surname><given-names>HL</given-names></name></person-group> (<role>Eds</role>) <issue-title>Flora of Taiwan (Vol.</issue-title><source>3). Committee of the Flora of Taiwan, Epoch Publishing Co., Ltd., Taipei</source>, <fpage>470</fpage>–<lpage>477</lpage>.</mixed-citation></ref><ref id="B10"><mixed-citation xmlns:xlink="http://www.w3.org/1999/xlink" xlink:type="simple"><person-group><name name-style="western"><surname>Deng</surname><given-names>MJ</given-names></name><name name-style="western"><surname>Wang</surname><given-names>JC</given-names></name></person-group> (<year>1993</year>) <article-title><italic><tp:taxon-name><tp:taxon-name-part taxon-name-part-type="genus">Glochidion</tp:taxon-name-part></tp:taxon-name></italic>.</article-title> In: <person-group><name name-style="western"><surname>Huang</surname><given-names>CT</given-names></name></person-group> (<role>Ed.</role>) <issue-title>Flora of Taiwan (2nd edn) (Vol.</issue-title><source>3). Editorial Committee of the Flora of Taiwan, Taipei</source>, <fpage>474</fpage>–<lpage>482</lpage>.</mixed-citation></ref><ref id="B36"><mixed-citation xmlns:xlink="http://www.w3.org/1999/xlink" xlink:type="simple">The Plant List (<institution xlink:type="simple">TPL</institution>) (<year>2013</year>) [continuously updated] The Plant List Version 1.1. Published on the Internet. <ext-link xlink:type="simple" ext-link-type="uri" xlink:href="http://www.theplantlist.org/">http://www.theplantlist.org/</ext-link> [accessed 25 May 2020]</mixed-citation></ref><ref id="B43"><mixed-citation xmlns:xlink="http://www.w3.org/1999/xlink" xlink:type="simple"><person-group><name name-style="western"><surname>Yao</surname><given-names>G</given-names></name><name name-style="western"><surname>Zhang</surname><given-names>DX</given-names></name></person-group> (<year>2015a</year>) <article-title>Reinstatement of three names in <italic><tp:taxon-name><tp:taxon-name-part taxon-name-part-type="genus">Glochidion</tp:taxon-name-part></tp:taxon-name></italic> (<tp:taxon-name><tp:taxon-name-part taxon-name-part-type="family">Phyllanthaceae</tp:taxon-name-part></tp:taxon-name>) based on morphological and palynological evidence.</article-title><source>Nordic Journal of Botany</source><volume>33</volume>(<issue>2</issue>): <fpage>197</fpage>–<lpage>203</lpage>. <ext-link xlink:type="simple" ext-link-type="doi" xlink:href="10.1111/j.1756-1051.2013.00241.x">https://doi.org/10.1111/j.1756-1051.2013.00241.x</ext-link></mixed-citation></ref><ref id="B28"><mixed-citation xmlns:xlink="http://www.w3.org/1999/xlink" xlink:type="simple"><person-group><name name-style="western"><surname>Li</surname><given-names>PT</given-names></name></person-group> (<year>1994</year>) <italic><tp:taxon-name><tp:taxon-name-part taxon-name-part-type="genus">Glochidion</tp:taxon-name-part></tp:taxon-name></italic>. Flora Republica Popularis Sinicae. Tomus 44. <tp:taxon-name><tp:taxon-name-part taxon-name-part-type="division">Angiospermae</tp:taxon-name-part></tp:taxon-name><tp:taxon-name><tp:taxon-name-part taxon-name-part-type="class">Dicotyledoneae</tp:taxon-name-part></tp:taxon-name><tp:taxon-name><tp:taxon-name-part taxon-name-part-type="family">Euphorbiaceae</tp:taxon-name-part></tp:taxon-name>. Science Press, Beijing, 133–162.</mixed-citation></ref><ref id="B29"><mixed-citation xmlns:xlink="http://www.w3.org/1999/xlink" xlink:type="simple"><person-group><name name-style="western"><surname>Li</surname><given-names>PT</given-names></name><name name-style="western"><surname>Gilbert</surname><given-names>MG</given-names></name></person-group> (<year>2008</year>) <article-title><italic><tp:taxon-name><tp:taxon-name-part taxon-name-part-type="genus">Glochidion</tp:taxon-name-part></tp:taxon-name></italic>.</article-title> In: <person-group><name name-style="western"><surname>Wu</surname><given-names>ZY</given-names></name><name name-style="western"><surname>Raven</surname><given-names>PH</given-names></name></person-group> (<role>Eds</role>) <issue-title>Flora of China 11.</issue-title><source>Science Press &amp; Missouri Botanical Garden Press, Beijing and St. Louis</source>, <fpage>193</fpage>–<lpage>202</lpage>.</mixed-citation></ref></ref-list></tp:taxon-treatment>
